# Supplementary material for: 5-Iodo-2,7-dimethyl-3-phenyl­sulfonyl-1-benzofuran
Source: Acta Crystallogr Sect E Struct Rep Online. 2008 Apr 30;64(Pt 5):o930. doi: 10.1107/S1600536808011240 (PMC2961136; doi:10.1107/S1600536808011240)
Supplement: Supplementary file 2 [file e-64-0o930-Isup2.hkl]

# 
# h,k,l, Fc-squared, Fo-squared, sigma(Fo-squared) and status flag 
# 
data_I
_shelx_title ' 08Q-S IN P2(1)/N' 
_shelx_refln_list_code          4 
_shelx_F_calc_maximum      252.96 
_exptl_crystal_F_000       808.00 
_reflns_d_resolution_high  0.7829 
 
loop_ 
 _symmetry_equiv_pos_as_xyz 
 'x, y, z' 
 '-x+1/2, y+1/2, -z+1/2' 
 '-x, -y, -z' 
 'x-1/2, -y-1/2, z-1/2' 
 
_cell_length_a     8.1165 
_cell_length_b    14.0295 
_cell_length_c    13.2470 
_cell_angle_alpha  90.000 
_cell_angle_beta   90.320 
_cell_angle_gamma  90.000 
 
_shelx_F_squared_multiplier     1.000 
 
loop_ 
 _refln_index_h 
 _refln_index_k 
 _refln_index_l 
 _refln_F_squared_calc 
 _refln_F_squared_meas 
 _refln_F_squared_sigma 
 _refln_observed_status 
   2   0   0     8638.88     9371.47    367.04 o 
   4   0   0    14478.70    15108.70    419.22 o 
   6   0   0    15846.23    16754.25    505.34 o 
   8   0   0      708.35      682.00     26.09 o 
  10   0   0      999.48     1042.50     54.40 o 
   1   1   0        0.66       19.42      3.38 o 
   2   1   0     8721.35    10117.99    229.28 o 
   3   1   0     1964.51     2021.01     47.39 o 
   4   1   0     2891.71     3191.63     64.65 o 
   5   1   0      362.83      397.97     10.70 o 
   6   1   0     1802.21     1913.64     41.00 o 
   7   1   0     1961.80     2059.56     44.66 o 
   8   1   0     1825.71     1895.43     42.20 o 
   9   1   0       45.32       47.76      7.46 o 
  10   1   0     1104.57     1193.37     60.44 o 
   0   2   0     1079.55     1142.56     43.95 o 
   1   2   0       44.74       95.43     10.40 o 
   2   2   0    63989.59    70799.75   1855.21 o 
   3   2   0      552.12      667.23     17.48 o 
   4   2   0    13697.62    14736.87    289.25 o 
   5   2   0        0.46        2.38      2.50 o 
   6   2   0     1179.44     1111.27     25.27 o 
   7   2   0      248.27      271.68      9.69 o 
   8   2   0     3626.01     3625.60     87.77 o 
   9   2   0      295.24      316.77     17.50 o 
  10   2   0      399.27      427.87     30.98 o 
   1   3   0     6549.40     6896.22    134.36 o 
   2   3   0     2014.48     2092.36     50.79 o 
   3   3   0      133.95      132.01      3.91 o 
   4   3   0     2471.18     2746.52     55.95 o 
   5   3   0     4707.34     4995.20    100.35 o 
   6   3   0     3705.00     3855.44     78.80 o 
   7   3   0      139.47      150.10     10.57 o 
   8   3   0     2255.54     2337.48     59.02 o 
   9   3   0       38.87       29.93     10.89 o 
  10   3   0     1192.05     1217.36     44.27 o 
   0   4   0    21720.07    20359.36    607.58 o 
   1   4   0      153.29      131.34      3.31 o 
   2   4   0    18488.56    20258.26    624.41 o 
   3   4   0      415.55      387.00      8.46 o 
   4   4   0    17123.37    18165.41    355.97 o 
   5   4   0      979.89     1076.90     24.00 o 
   6   4   0     8812.82     8655.46    219.72 o 
   7   4   0      118.55      132.22      7.89 o 
   8   4   0      622.55      607.86     25.16 o 
   9   4   0      433.24      496.23     23.02 o 
  10   4   0       98.50      109.31     21.62 o 
   1   5   0     6175.57     5769.02    101.08 o 
   2   5   0      208.68      293.27      8.34 o 
   3   5   0    12318.30    12488.07    311.35 o 
   4   5   0      699.30      723.60     16.97 o 
   5   5   0      585.44      579.26     16.97 o 
   6   5   0     3109.08     3133.75     75.35 o 
   7   5   0      668.85      675.74     26.30 o 
   8   5   0     1579.75     1459.30     49.19 o 
   9   5   0     1270.05     1248.82     57.47 o 
   0   6   0     1128.06     1094.19     26.61 o 
   1   6   0      360.60      266.01      6.17 o 
   2   6   0     5113.69     5066.33     89.64 o 
   3   6   0     1620.42     1700.97     42.03 o 
   4   6   0     1749.09     1725.68     41.86 o 
   5   6   0      386.41      390.26     16.64 o 
   6   6   0      754.87      771.87     28.28 o 
   7   6   0     1266.58     1199.50     41.08 o 
   8   6   0      614.35      597.66     25.43 o 
   9   6   0       33.60       55.66     20.05 o 
   1   7   0    16733.80    16103.26    312.81 o 
   2   7   0     3244.15     3190.10     64.11 o 
   3   7   0     3966.14     3629.64    118.33 o 
   4   7   0     1048.39     1073.60     28.35 o 
   5   7   0     5341.21     5326.60    172.42 o 
   6   7   0      669.86      701.25     26.73 o 
   7   7   0     1114.98     1215.36     41.89 o 
   8   7   0      847.47      904.19     34.35 o 
   9   7   0      259.95      265.46     17.12 o 
   0   8   0    17048.03    17336.91   1053.86 o 
   1   8   0       31.37       64.61      3.19 o 
   2   8   0     1447.35     1473.05     31.33 o 
   3   8   0      810.55      764.90     21.25 o 
   4   8   0      982.53     1036.58     27.87 o 
   5   8   0     1105.55     1064.13     29.19 o 
   6   8   0      528.16      524.59     21.91 o 
   7   8   0      806.13      768.37     29.75 o 
   8   8   0       56.04       62.14      9.61 o 
   9   8   0     1678.81     1660.12     57.22 o 
   1   9   0     6182.84     5608.44    111.09 o 
   2   9   0       77.93       87.72      4.91 o 
   3   9   0     9573.96     9269.93    210.37 o 
   4   9   0     2381.39     2376.67     58.12 o 
   5   9   0     4916.36     4856.69    114.00 o 
   6   9   0       53.44       49.45      8.81 o 
   7   9   0     2935.15     2800.43     86.54 o 
   8   9   0      127.60      124.51     13.34 o 
   0  10   0       33.55       55.42      5.51 o 
   1  10   0      749.93      681.38     14.90 o 
   2  10   0       62.31      105.89      6.66 o 
   3  10   0        2.35        1.91      8.21 o 
   4  10   0       19.31       29.26      5.81 o 
   5  10   0     1164.90     1128.00     31.40 o 
   6  10   0        2.55       -5.09      5.80 o 
   7  10   0     1874.14     1830.90     60.28 o 
   8  10   0        0.70        2.21      8.46 o 
   1  11   0     8524.77     8007.56    165.37 o 
   2  11   0       33.18       38.62      5.38 o 
   3  11   0     6095.08     5862.61    171.56 o 
   4  11   0      254.42      243.52     11.02 o 
   5  11   0     2971.21     2941.18    119.29 o 
   6  11   0      603.98      560.65     19.59 o 
   7  11   0     2006.31     2076.30     67.47 o 
   8  11   0       30.84       21.96      9.54 o 
   0  12   0     1393.58     1234.01     57.89 o 
   1  12   0      478.90      491.64     16.41 o 
   2  12   0      717.75      729.42     21.50 o 
   3  12   0     1995.61     1918.41     48.62 o 
   4  12   0      164.47      157.12      9.44 o 
   5  12   0     1673.44     1564.41     69.26 o 
   6  12   0       32.75       29.67      6.88 o 
   7  12   0      189.22      174.90     13.79 o 
   1  13   0     5955.60     5913.14    166.59 o 
   2  13   0      208.13      216.90     10.73 o 
   3  13   0     3979.39     3922.83     93.78 o 
   4  13   0      124.92      128.45      9.56 o 
   5  13   0     2522.17     2586.88     65.38 o 
   6  13   0       45.20       65.29     18.54 o 
   7  13   0      364.24      420.56     21.67 o 
   0  14   0      185.05      180.29     19.34 o 
   1  14   0     1339.46     1325.53     55.89 o 
   2  14   0     1166.01     1124.89     39.89 o 
   3  14   0      142.72      171.72     12.96 o 
   4  14   0      490.62      516.78     18.65 o 
   5  14   0      244.40      237.30     15.54 o 
   6  14   0       18.52       25.01      7.87 o 
   1  15   0     3007.77     2995.09     90.53 o 
   2  15   0      302.02      335.64     18.35 o 
   3  15   0     1794.58     1780.92     58.88 o 
   4  15   0      364.41      387.68     19.90 o 
   5  15   0      866.41      898.71     28.35 o 
   0  16   0      480.60      466.84     32.28 o 
   1  16   0      131.91      193.20     14.64 o 
   2  16   0      173.44      194.18     15.22 o 
   3  16   0      337.11      337.55     19.41 o 
   4  16   0      248.25      260.06     21.34 o 
   1  17   0      876.25      851.37     34.23 o 
   2  17   0      286.77      317.70     19.37 o 
   3  17   0      663.88      683.67     29.80 o 
  -9   0   1      505.15      528.87     38.18 o 
  -7   0   1     2622.67     2659.81     79.54 o 
  -5   0   1     5169.17     5161.96    146.31 o 
  -3   0   1    13793.15    14897.36    412.43 o 
  -1   0   1    28809.00    30140.31    834.52 o 
   1   0   1       38.83       42.41      3.87 o 
   3   0   1    26671.31    28836.21   1122.25 o 
   5   0   1    18364.88    18417.59    720.42 o 
   7   0   1     3503.04     3447.80    101.58 o 
   9   0   1     1751.02     1828.33     59.09 o 
 -10   1   1      194.52      196.12     20.84 o 
  -9   1   1     2833.13     2846.78     71.03 o 
  -8   1   1       44.72       61.32      5.86 o 
  -7   1   1     7182.97     7495.74    150.28 o 
  -6   1   1      658.91      673.44     16.74 o 
  -5   1   1    11656.26    12712.76    250.38 o 
  -4   1   1      827.74      944.99     23.38 o 
  -3   1   1     4967.93     5252.98    103.97 o 
  -2   1   1    15441.36    17920.71    395.29 o 
  -1   1   1     8997.07     9113.50    201.97 o 
   1   1   1     6706.61     7279.56    142.56 o 
   2   1   1     1093.11     1054.29     31.23 o 
   3   1   1       53.98       25.52      3.67 o 
   4   1   1      102.24       86.59      5.70 o 
   5   1   1      436.02      419.66     13.12 o 
   6   1   1      383.59      426.73     12.06 o 
   7   1   1     1049.65     1100.95     26.00 o 
   8   1   1       83.10      111.84      7.28 o 
   9   1   1      801.47      776.72     24.54 o 
  10   1   1        6.40       15.77     10.63 o 
 -10   2   1        7.81        2.95      8.65 o 
  -9   2   1      515.19      493.01     22.36 o 
  -8   2   1      646.34      635.62     20.31 o 
  -7   2   1        1.05        1.02      3.72 o 
  -6   2   1     1174.41     1218.23     27.35 o 
  -5   2   1     4279.22     4419.48     89.03 o 
  -4   2   1      824.37     1098.01     30.82 o 
  -3   2   1     6623.75     6391.54    146.24 o 
  -2   2   1    31681.79    34453.95    757.41 o 
  -1   2   1     5265.38     5566.93    109.10 o 
   0   2   1     2678.55     2409.52     61.29 o 
   1   2   1    45700.00    46112.23   1356.44 o 
   2   2   1       28.20       30.65      2.62 o 
   3   2   1    15805.89    17401.94    480.01 o 
   4   2   1       30.37       28.47      4.10 o 
   5   2   1     9035.84     9511.68    217.43 o 
   6   2   1       92.94      110.67      5.84 o 
   7   2   1    10580.03    10782.20    214.38 o 
   8   2   1       42.49       51.83      6.61 o 
   9   2   1     2479.60     2555.03     64.83 o 
  10   2   1       20.83       21.93      9.60 o 
 -10   3   1       67.36       67.35     11.86 o 
  -9   3   1     1647.93     1778.22     58.52 o 
  -8   3   1      802.67      804.16     30.26 o 
  -7   3   1     3196.76     3233.96     78.02 o 
  -6   3   1     2832.91     2886.64     59.88 o 
  -5   3   1     5232.43     5472.65    127.07 o 
  -4   3   1      613.84      686.89     15.71 o 
  -3   3   1    25489.18    28506.23   1222.54 o 
  -2   3   1    20453.26    20826.89    499.28 o 
  -1   3   1    10153.74    10783.06    190.18 o 
   0   3   1     4855.55     4519.03    163.69 o 
   1   3   1      855.78      911.59     18.86 o 
   2   3   1     2606.82     2740.93     62.74 o 
   3   3   1     3434.33     3447.13     92.19 o 
   4   3   1     4350.69     4319.67    122.06 o 
   5   3   1     1360.42     1543.26     38.68 o 
   6   3   1      591.51      572.58     19.98 o 
   7   3   1        8.39       12.72      4.69 o 
   8   3   1       76.88      119.94      8.72 o 
   9   3   1      143.15      156.85     13.73 o 
  10   3   1      816.62      820.85     33.24 o 
 -10   4   1     1314.05     1332.16     47.83 o 
  -9   4   1        4.83        7.82      7.79 o 
  -8   4   1      712.82      714.28     28.02 o 
  -7   4   1     1304.76     1323.13     43.88 o 
  -6   4   1     1257.28     1305.62     33.91 o 
  -5   4   1       65.06       43.82      5.28 o 
  -4   4   1    13752.96    14832.16    314.67 o 
  -3   4   1     6975.89     7413.89    169.79 o 
  -2   4   1      545.38      540.79     12.08 o 
  -1   4   1    28893.55    27639.08    534.96 o 
   0   4   1     5169.33     4841.22    115.41 o 
   1   4   1    19945.37    19237.64    882.76 o 
   2   4   1     4929.02     5383.62    105.96 o 
   3   4   1    13631.61    15420.09    344.11 o 
   4   4   1        9.55        6.93      2.78 o 
   5   4   1     8534.08     8369.07    199.59 o 
   6   4   1      289.04      297.92     11.04 o 
   7   4   1      649.94      668.04     20.61 o 
   8   4   1       77.41       96.41     10.53 o 
   9   4   1     1268.44     1268.73     44.93 o 
  10   4   1       47.10       52.65     17.13 o 
  -9   5   1     1303.85     1261.26     44.90 o 
  -8   5   1        5.65       -4.56      6.37 o 
  -7   5   1     1836.99     1849.26     58.78 o 
  -6   5   1       84.51       93.93      9.47 o 
  -5   5   1     7019.14     7461.10    171.49 o 
  -4   5   1     8886.22     9043.76    158.51 o 
  -3   5   1     6354.89     6475.97    189.28 o 
  -2   5   1      201.00      141.41      5.46 o 
  -1   5   1     6698.77     6331.44    194.66 o 
   0   5   1      451.34      403.27     13.50 o 
   1   5   1     5752.06     5682.03    188.94 o 
   2   5   1     6860.96     6964.93    111.93 o 
   3   5   1      401.16      490.87     12.02 o 
   4   5   1     2536.86     2580.15     52.91 o 
   5   5   1        0.69        4.27      3.11 o 
   6   5   1     3992.26     4039.97     95.80 o 
   7   5   1        0.78       -6.07     10.20 o 
   8   5   1     3631.11     3692.84    111.19 o 
   9   5   1      234.90      263.64     25.67 o 
  -9   6   1       13.51        9.52      8.73 o 
  -8   6   1     2472.33     2571.82     80.36 o 
  -7   6   1       16.58       16.15      6.90 o 
  -6   6   1     5359.71     6002.62    172.52 o 
  -5   6   1     1531.92     1546.78     75.34 o 
  -4   6   1     3083.38     3096.70     62.83 o 
  -3   6   1     3140.70     3251.41     80.67 o 
  -2   6   1     2470.68     2296.11     58.04 o 
  -1   6   1     3454.09     3309.24     65.71 o 
   0   6   1     5082.98     5169.71     98.67 o 
   1   6   1    17767.91    17533.72    648.73 o 
   2   6   1     1792.59     1820.95     37.12 o 
   3   6   1     6299.01     6650.29    275.00 o 
   4   6   1     1517.22     1615.32     34.46 o 
   5   6   1     3617.80     3621.31     85.69 o 
   6   6   1       10.99       11.75      6.06 o 
   7   6   1     4614.57     4417.67    130.01 o 
   8   6   1       10.00       16.44      7.81 o 
   9   6   1     1048.79     1025.37     38.71 o 
  -9   7   1     1005.99     1012.00     38.60 o 
  -8   7   1       12.76       24.79      8.17 o 
  -7   7   1     3502.82     3274.16     98.94 o 
  -6   7   1     3134.40     3063.01    102.55 o 
  -5   7   1     1180.58     1189.74     31.60 o 
  -4   7   1     2509.72     2529.69     60.74 o 
  -3   7   1     3608.15     3890.53     90.35 o 
  -2   7   1     9777.65     9875.80    173.04 o 
  -1   7   1     2711.93     2795.33     50.15 o 
   0   7   1    14277.79    13612.09    215.17 o 
   1   7   1       56.09       64.71      4.32 o 
   2   7   1     4662.05     4421.41     78.51 o 
   3   7   1     3322.33     3333.41     67.31 o 
   4   7   1    10433.03    10650.57    208.79 o 
   5   7   1      212.55      245.74     12.71 o 
   6   7   1     4315.65     4367.66    127.84 o 
   7   7   1      278.71      249.53     14.15 o 
   8   7   1     1073.16     1043.32     38.26 o 
   9   7   1       77.01       77.42     11.89 o 
  -9   8   1      235.55      231.10     16.75 o 
  -8   8   1     1085.33     1061.10     39.26 o 
  -7   8   1       88.12      114.18     11.49 o 
  -6   8   1     2139.71     1991.07     62.74 o 
  -5   8   1     1143.49     1152.20     31.09 o 
  -4   8   1     6834.46     6605.87    151.68 o 
  -3   8   1      765.59      768.63     21.31 o 
  -2   8   1     3332.28     3281.72     66.11 o 
  -1   8   1     7255.96     7653.06    141.80 o 
   0   8   1     3369.06     3120.46     51.13 o 
   1   8   1      136.22      108.36      4.13 o 
   2   8   1     1038.13     1051.67     23.34 o 
   3   8   1     3286.55     3260.10     59.30 o 
   4   8   1       57.30       69.79      5.82 o 
   5   8   1     2441.29     2504.91     84.07 o 
   6   8   1       18.66       14.75      6.49 o 
   7   8   1      665.62      629.91     68.29 o 
   8   8   1      138.23      137.35     12.48 o 
   9   8   1      147.18      153.23     14.97 o 
  -8   9   1      322.38      323.53     18.31 o 
  -7   9   1      292.57      262.88     15.58 o 
  -6   9   1      101.24      130.94     11.77 o 
  -5   9   1     3447.75     3288.53     79.20 o 
  -4   9   1      698.66      709.10     20.92 o 
  -3   9   1       87.78       93.63      6.35 o 
  -2   9   1     3527.22     3333.65     96.99 o 
  -1   9   1      501.41      560.45     14.85 o 
   0   9   1     8819.38     8382.74    264.02 o 
   1   9   1     2675.85     2562.73     52.47 o 
   2   9   1    13211.86    12820.40    431.10 o 
   3   9   1      359.30      336.71     11.88 o 
   4   9   1     4334.02     4136.77     97.30 o 
   5   9   1      203.85      213.03     15.53 o 
   6   9   1     3662.66     3578.57     86.32 o 
   7   9   1      197.05      186.52     13.27 o 
   8   9   1     2124.81     2203.12     71.35 o 
  -8  10   1     2278.48     2170.80     70.77 o 
  -7  10   1       66.92       62.86     10.01 o 
  -6  10   1     1908.36     1818.47     71.91 o 
  -5  10   1       98.59       95.30      7.96 o 
  -4  10   1      703.13      677.12     20.48 o 
  -3  10   1      907.03      912.57     43.97 o 
  -2  10   1    11410.22    11385.80    296.78 o 
  -1  10   1      161.80      183.11      7.05 o 
   0  10   1      803.51      807.47     16.99 o 
   1  10   1      629.01      711.45     15.46 o 
   2  10   1      732.64      782.19     30.42 o 
   3  10   1     1583.91     1571.72     40.00 o 
   4  10   1       58.26       92.51      7.44 o 
   5  10   1      344.73      329.14     13.24 o 
   6  10   1      109.90      118.98      9.24 o 
   7  10   1      121.34       85.01     11.30 o 
   8  10   1        5.49        7.56      8.55 o 
  -8  11   1       54.79       94.34     12.63 o 
  -7  11   1      135.21      121.02     12.70 o 
  -6  11   1      520.54      545.57     19.15 o 
  -5  11   1      233.29      236.45     11.30 o 
  -4  11   1     2494.28     2489.98     61.60 o 
  -3  11   1     1886.86     1866.88     69.89 o 
  -2  11   1     4988.16     4467.40    176.26 o 
  -1  11   1       23.41       26.82      3.94 o 
   0  11   1     7461.01     7319.48    166.05 o 
   1  11   1       47.93       53.72      4.09 o 
   2  11   1     7167.52     6951.74    159.47 o 
   3  11   1      361.02      350.17     12.93 o 
   4  11   1     6417.21     6020.16    139.75 o 
   5  11   1     1152.31     1106.27     47.11 o 
   6  11   1     2535.01     2572.15     64.91 o 
   7  11   1       22.15        1.76     15.09 o 
   8  11   1      905.68      890.52     35.35 o 
  -7  12   1       13.76        3.17      8.78 o 
  -6  12   1     3214.92     3073.49     76.48 o 
  -5  12   1       62.57       81.41     12.01 o 
  -4  12   1     3563.14     3305.55     80.17 o 
  -3  12   1      501.76      482.08     18.33 o 
  -2  12   1      113.60      134.47     12.33 o 
  -1  12   1       44.48       71.72      6.78 o 
   0  12   1     3215.04     3155.86     75.32 o 
   1  12   1      234.42      215.07     12.76 o 
   2  12   1      284.25      317.11     12.03 o 
   3  12   1      295.73      274.95     12.85 o 
   4  12   1       17.90       35.99      8.63 o 
   5  12   1       51.88       58.74      7.58 o 
   6  12   1        3.12        2.99      5.84 o 
   7  12   1       58.16       84.27     11.76 o 
  -7  13   1      175.78      248.43     17.16 o 
  -6  13   1      252.53      251.88     13.26 o 
  -5  13   1       44.08       37.51      7.58 o 
  -4  13   1      817.09      945.40     28.01 o 
  -3  13   1      170.53      165.66      9.77 o 
  -2  13   1     2529.42     2436.58     60.60 o 
  -1  13   1       23.16       45.63      6.48 o 
   0  13   1     1781.48     1733.46     55.28 o 
   1  13   1      400.72      369.27     18.19 o 
   2  13   1     3025.14     2932.49     87.69 o 
   3  13   1      632.40      605.15     19.71 o 
   4  13   1     3511.09     3505.03     91.84 o 
   5  13   1       60.60       81.35     11.27 o 
   6  13   1     1980.03     1978.90     66.13 o 
   7  13   1       39.33       30.30      9.39 o 
  -6  14   1      493.73      466.34     18.53 o 
  -5  14   1      153.78      176.70     11.41 o 
  -4  14   1     2266.52     2279.75     58.32 o 
  -3  14   1      291.82      285.48     16.13 o 
  -2  14   1     1500.68     1439.20     39.19 o 
  -1  14   1       98.45       93.70     10.57 o 
   0  14   1      180.17      194.71     13.34 o 
   1  14   1      544.74      500.59     26.88 o 
   2  14   1      818.72      872.65     33.07 o 
   3  14   1      637.98      588.82     35.98 o 
   4  14   1      113.92      161.09     10.42 o 
   5  14   1       52.69       81.55      8.89 o 
   6  14   1      142.29      138.11     11.62 o 
  -5  15   1      510.14      530.26     20.02 o 
  -4  15   1     1028.09      987.31     36.76 o 
  -3  15   1       74.68       82.82     11.01 o 
  -2  15   1      609.49      645.68     50.86 o 
  -1  15   1      614.87      596.23     25.88 o 
   0  15   1     2608.48     2545.97     78.62 o 
   1  15   1      159.12      190.48     14.19 o 
   2  15   1     2156.21     2076.79     66.18 o 
   3  15   1      220.39      244.24     26.92 o 
   4  15   1     1112.48     1081.78     56.86 o 
   5  15   1        5.10       21.20     11.12 o 
  -4  16   1      493.35      504.42     24.84 o 
  -3  16   1       48.31       62.90     13.22 o 
  -2  16   1     1157.10     1121.35     41.14 o 
  -1  16   1     1175.99     1153.12     41.73 o 
   0  16   1     1273.47     1252.37     44.45 o 
   1  16   1      741.88      814.51     32.47 o 
   2  16   1        3.71       -7.79      8.32 o 
   3  16   1      151.86      184.98     14.99 o 
   4  16   1        0.19        6.42     16.19 o 
  -3  17   1     1151.23     1090.30     41.07 o 
  -2  17   1      562.21      555.69     25.88 o 
  -1  17   1      390.95      408.81     21.90 o 
   0  17   1      906.42      924.25     35.99 o 
   1  17   1      102.93      120.18     13.84 o 
   2  17   1      560.75      565.99     26.57 o 
   3  17   1      165.19      192.34     16.22 o 
  -8   0   2       58.85       83.28     19.50 o 
  -6   0   2      199.19      209.41     16.98 o 
  -4   0   2     1301.04     1429.34     42.83 o 
  -2   0   2     1584.05     1505.78     43.56 o 
   0   0   2     7635.62     7817.85    356.98 o 
   2   0   2    12363.44    14212.64    554.81 o 
   4   0   2     7680.44     7665.61    302.71 o 
   6   0   2     1451.12     1481.51     65.45 o 
   8   0   2     4090.30     4082.85    120.37 o 
  10   0   2     1207.36     1250.73     62.72 o 
 -10   1   2     1555.69     1733.97     81.66 o 
  -9   1   2      176.00      170.59     12.86 o 
  -8   1   2     3413.42     3458.71     72.47 o 
  -7   1   2      827.32      831.52     20.51 o 
  -6   1   2     6630.59     6968.81    139.12 o 
  -5   1   2      741.59      733.26     17.33 o 
  -4   1   2    12447.80    13210.27    305.07 o 
  -3   1   2      318.19      381.74      9.29 o 
  -2   1   2    45970.43    47717.96    931.14 o 
  -1   1   2      171.78      195.98      5.59 o 
   0   1   2    22773.37    20932.50    617.98 o 
   1   1   2    13477.89    14304.46    249.16 o 
   2   1   2    14235.19    14869.29    456.73 o 
   3   1   2     3755.16     4095.15    115.33 o 
   4   1   2     9442.21     9858.30    274.03 o 
   5   1   2     1308.04     1207.32     63.30 o 
   6   1   2     1498.32     1417.73     63.98 o 
   7   1   2     2160.14     2175.84     47.21 o 
   8   1   2      560.34      533.30     15.60 o 
   9   1   2      131.73      143.93     10.21 o 
  10   1   2       30.91       53.25      8.61 o 
 -10   2   2      481.92      486.04     23.34 o 
  -9   2   2      331.95      375.79     19.09 o 
  -8   2   2     1853.10     1939.19     61.29 o 
  -7   2   2      447.01      459.70     13.18 o 
  -6   2   2      245.25      266.53      8.70 o 
  -5   2   2      515.94      577.52     14.17 o 
  -4   2   2      302.29      443.71     11.10 o 
  -3   2   2     6571.05     7089.46    139.99 o 
  -2   2   2      928.82     1102.75     23.03 o 
  -1   2   2      835.66      930.02     29.09 o 
   0   2   2    11242.46    10646.18    275.74 o 
   1   2   2      138.28      173.89      4.76 o 
   2   2   2    12585.14    14209.14    364.43 o 
   3   2   2     1738.82     1868.85     54.34 o 
   4   2   2     8802.68     9182.46    255.53 o 
   5   2   2     2241.13     2317.71     68.30 o 
   6   2   2    12545.37    13058.24    363.75 o 
   7   2   2       74.67       78.18      6.15 o 
   8   2   2     2650.88     2598.16     65.00 o 
   9   2   2        3.04        9.11      5.84 o 
  10   2   2     1518.82     1564.24     53.84 o 
 -10   3   2      673.00      694.85     29.53 o 
  -9   3   2       10.34       14.12      7.16 o 
  -8   3   2     3690.30     3510.96    105.02 o 
  -7   3   2       16.56        3.88      5.65 o 
  -6   3   2     6967.50     7041.24    140.65 o 
  -5   3   2        3.74       10.48      2.75 o 
  -4   3   2    20256.76    21608.60    495.77 o 
  -3   3   2     3969.23     4243.84     84.43 o 
  -2   3   2     5570.48     5377.49    151.86 o 
  -1   3   2     3885.98     3950.10     77.70 o 
   0   3   2    24060.97    21835.11    561.09 o 
   1   3   2     2652.84     2673.91     53.05 o 
   2   3   2    22811.49    23962.76    550.87 o 
   3   3   2     1151.20     1111.32     27.25 o 
   4   3   2     2776.94     2630.56     91.01 o 
   5   3   2     1587.30     1591.09     48.37 o 
   6   3   2     2438.00     2387.01     58.61 o 
   7   3   2      196.41      209.03      8.54 o 
   8   3   2      397.27      416.02     15.61 o 
   9   3   2     1690.57     1711.64     45.99 o 
  10   3   2       26.63       27.99      9.78 o 
 -10   4   2      588.13      595.75     27.13 o 
  -9   4   2       30.04       41.48      8.94 o 
  -8   4   2       29.79       38.46      8.49 o 
  -7   4   2     2587.52     2677.87     81.38 o 
  -6   4   2     1259.93     1365.45     43.98 o 
  -5   4   2     2401.69     2391.58     49.55 o 
  -4   4   2     4453.70     5028.78    100.21 o 
  -3   4   2      288.25      204.13      5.16 o 
  -2   4   2     1836.35     1768.22     37.94 o 
  -1   4   2     7360.64     7074.13    277.60 o 
   0   4   2      117.48      158.95      4.12 o 
   1   4   2     3885.85     4041.32     87.73 o 
   2   4   2     2784.48     2789.78     50.07 o 
   3   4   2     1860.68     1800.74     52.04 o 
   4   4   2     8367.50     8837.02    289.55 o 
   5   4   2      808.43      712.57     24.25 o 
   6   4   2     1820.59     1854.46     46.81 o 
   7   4   2      409.31      430.82     17.64 o 
   8   4   2     2856.59     2767.54     75.78 o 
   9   4   2       63.61       46.17      9.61 o 
  10   4   2     1155.13     1173.66     43.57 o 
  -9   5   2       54.22       76.37     16.84 o 
  -8   5   2      692.96      718.04     28.28 o 
  -7   5   2      208.74      216.17     12.97 o 
  -6   5   2    10940.50    11083.45    312.11 o 
  -5   5   2        5.99        0.88      4.23 o 
  -4   5   2     3940.56     4130.97     82.81 o 
  -3   5   2       81.47      111.40      8.21 o 
  -2   5   2    11539.87    11711.68    263.12 o 
  -1   5   2     1578.09     1647.01     38.97 o 
   0   5   2    14477.83    13040.48    427.39 o 
   1   5   2     5837.01     5624.19    110.20 o 
   2   5   2     4812.70     4916.38     96.81 o 
   3   5   2     9913.29    10601.03    237.91 o 
   4   5   2     5991.82     5968.25    135.91 o 
   5   5   2     3080.69     3141.92     74.99 o 
   6   5   2     1160.46     1106.15     29.99 o 
   7   5   2     2627.67     2548.97     63.30 o 
   8   5   2      321.12      310.96     17.01 o 
   9   5   2      138.09      157.20     13.70 o 
  -9   6   2     2858.84     2944.00    142.25 o 
  -8   6   2      913.44      859.56     32.81 o 
  -7   6   2      155.65      149.29     11.09 o 
  -6   6   2      179.87      171.15     11.21 o 
  -5   6   2     5158.75     5075.09    146.02 o 
  -4   6   2      135.14      163.29      7.46 o 
  -3   6   2     9525.30     9069.51    270.37 o 
  -2   6   2       10.19       20.32      3.01 o 
  -1   6   2     6873.47     6609.15    129.53 o 
   0   6   2     6296.07     6156.74    156.11 o 
   1   6   2    11662.61    11296.01    537.73 o 
   2   6   2     4063.16     4037.51     80.01 o 
   3   6   2     5507.51     5349.97    106.28 o 
   4   6   2     4489.82     4600.87     92.23 o 
   5   6   2      437.70      460.35     14.90 o 
   6   6   2     6876.00     6585.85    153.32 o 
   7   6   2      414.16      428.40     19.44 o 
   8   6   2     1378.40     1287.61     44.83 o 
   9   6   2      208.59      246.69     16.61 o 
  -9   7   2       48.47       81.43     12.02 o 
  -8   7   2     2522.57     2352.89     74.86 o 
  -7   7   2      198.73      176.34     12.53 o 
  -6   7   2        7.42        5.93      5.94 o 
  -5   7   2      464.11      482.53     23.53 o 
  -4   7   2     6060.03     6079.39    139.64 o 
  -3   7   2     1160.87     1157.66     31.95 o 
  -2   7   2     7132.03     7152.40    305.63 o 
  -1   7   2     1479.42     1454.72     26.98 o 
   0   7   2     5426.09     5348.47     94.06 o 
   1   7   2     1226.86     1132.51     24.24 o 
   2   7   2     4989.09     4902.25     96.88 o 
   3   7   2     7252.58     6953.58    123.24 o 
   4   7   2      259.24      251.33     13.42 o 
   5   7   2     1827.85     1918.62     59.05 o 
   6   7   2       59.72       78.23      8.93 o 
   7   7   2      779.39      886.60     32.99 o 
   8   7   2      535.59      488.10     22.65 o 
   9   7   2     1876.52     1870.92     62.70 o 
  -9   8   2      189.70      224.42     16.45 o 
  -8   8   2      230.62      249.51     16.01 o 
  -7   8   2     6597.66     6584.18    190.52 o 
  -6   8   2        1.57        6.66      5.99 o 
  -5   8   2     4138.15     3799.61     90.06 o 
  -4   8   2      396.57      392.77     13.44 o 
  -3   8   2     4319.92     4300.24    172.60 o 
  -2   8   2     1775.70     1866.51     45.41 o 
  -1   8   2    17658.23    16797.21    326.14 o 
   0   8   2      178.75      179.48      6.86 o 
   1   8   2     5216.49     5079.74    105.24 o 
   2   8   2     3476.36     3670.16     73.95 o 
   3   8   2     2733.32     2677.11     70.42 o 
   4   8   2     1410.88     1403.70     32.41 o 
   5   8   2     2896.21     2852.35     69.13 o 
   6   8   2      157.92      139.27     10.59 o 
   7   8   2      511.85      491.54     26.29 o 
   8   8   2      727.29      610.07     26.63 o 
   9   8   2       56.37       65.91     11.86 o 
  -8   9   2       45.53       31.84      8.89 o 
  -7   9   2      679.83      620.14     25.97 o 
  -6   9   2     1515.67     1535.12     50.63 o 
  -5   9   2      416.11      427.00     15.05 o 
  -4   9   2      318.99      343.31     12.62 o 
  -3   9   2      259.80      262.72     10.30 o 
  -2   9   2     2256.75     2341.55     56.42 o 
  -1   9   2     1853.58     1774.74     37.80 o 
   0   9   2     1602.47     1596.95     27.58 o 
   1   9   2     3226.29     3164.18     87.44 o 
   2   9   2       17.31       29.71      3.57 o 
   3   9   2      589.75      545.55     12.66 o 
   4   9   2      216.77      194.80      9.25 o 
   5   9   2     4297.04     4409.49    104.15 o 
   6   9   2       60.34       56.35      6.67 o 
   7   9   2     3036.74     2920.06     89.97 o 
   8   9   2      233.94      209.34     14.80 o 
  -8  10   2      600.14      556.33     25.91 o 
  -7  10   2     1637.02     1703.18     56.98 o 
  -6  10   2      204.68      195.91     10.27 o 
  -5  10   2     5311.21     5286.09    150.87 o 
  -4  10   2      247.49      292.20     11.86 o 
  -3  10   2    14760.98    13743.02    722.81 o 
  -2  10   2       20.30       17.73      4.46 o 
  -1  10   2     3176.51     2842.99     58.60 o 
   0  10   2     1086.95     1181.86     23.55 o 
   1  10   2     7555.47     6829.84    151.85 o 
   2  10   2      722.79      694.86     17.20 o 
   3  10   2     5940.03     5706.08    305.40 o 
   4  10   2      231.59      228.00     14.46 o 
   5  10   2     1686.27     1637.90     42.77 o 
   6  10   2      749.52      669.15     21.77 o 
   7  10   2      503.59      561.58     24.59 o 
   8  10   2      419.15      388.16     35.68 o 
  -8  11   2       47.62       27.00     10.12 o 
  -7  11   2      230.60      225.65     17.33 o 
  -6  11   2       14.07       16.89     10.17 o 
  -5  11   2       40.64       30.85      6.00 o 
  -4  11   2      860.31      828.75     24.51 o 
  -3  11   2     1361.17     1458.00     38.14 o 
  -2  11   2       62.75       58.66      5.96 o 
  -1  11   2        4.03       24.78      5.24 o 
   0  11   2      248.55      253.37     10.90 o 
   1  11   2     2133.35     2009.08     42.78 o 
   2  11   2      386.68      398.33     15.74 o 
   3  11   2     1364.05     1347.92     35.43 o 
   4  11   2       86.50       97.17     11.27 o 
   5  11   2     1913.80     1782.78     46.43 o 
   6  11   2       69.75       78.05      8.53 o 
   7  11   2     2002.79     1942.85     98.77 o 
   8  11   2        2.41       -3.52      8.22 o 
  -7  12   2     2009.65     1896.43     63.31 o 
  -6  12   2       74.30       74.64     11.53 o 
  -5  12   2     4469.14     4417.38    136.55 o 
  -4  12   2       15.42        9.84      5.40 o 
  -3  12   2     2912.23     2818.77     68.79 o 
  -2  12   2       63.06       77.24      6.36 o 
  -1  12   2     7099.35     6679.57    152.89 o 
   0  12   2        0.94        1.26      4.09 o 
   1  12   2     5428.37     5241.20    160.12 o 
   2  12   2      218.53      216.20      9.89 o 
   3  12   2     1588.60     1636.99     42.37 o 
   4  12   2      104.78      100.26      8.52 o 
   5  12   2     1490.11     1491.91     40.36 o 
   6  12   2       23.13       17.80      6.48 o 
   7  12   2      105.49      133.68     29.64 o 
  -7  13   2       84.25       72.54     11.68 o 
  -6  13   2       71.97       77.01      9.00 o 
  -5  13   2      202.71      202.14     11.42 o 
  -4  13   2     1121.77     1085.58     31.26 o 
  -3  13   2        3.70        6.86      5.39 o 
  -2  13   2      244.36      227.78     11.23 o 
  -1  13   2     1202.03     1229.90     33.76 o 
   0  13   2        1.33       -7.48     14.50 o 
   1  13   2      225.23      257.51     26.17 o 
   2  13   2      539.56      559.51     23.70 o 
   3  13   2     4380.51     4013.01    137.08 o 
   4  13   2       49.46       83.40      8.52 o 
   5  13   2     1470.44     1482.03     40.67 o 
   6  13   2        9.00       13.66      7.01 o 
   7  13   2      893.76      803.73     26.78 o 
  -6  14   2        1.65        6.18      7.37 o 
  -5  14   2     1454.88     1396.75     39.24 o 
  -4  14   2      184.92      204.00     13.54 o 
  -3  14   2     3665.89     3592.56     87.12 o 
  -2  14   2      162.13      179.69     10.77 o 
  -1  14   2     3736.27     3641.01    107.05 o 
   0  14   2      108.50      117.05     28.73 o 
   1  14   2     2100.06     1959.96     62.14 o 
   2  14   2       19.01       17.63      7.38 o 
   3  14   2     2434.67     2392.17    105.58 o 
   4  14   2        1.85       11.29      8.28 o 
   5  14   2       17.44       21.71      9.56 o 
   6  14   2      112.16      156.33     11.22 o 
  -5  15   2        1.25        7.87      7.16 o 
  -4  15   2      200.75      207.22     15.08 o 
  -3  15   2        4.99       16.05      6.82 o 
  -2  15   2      239.11      231.01     15.39 o 
  -1  15   2      474.51      486.89     22.53 o 
   0  15   2      696.64      691.26     28.97 o 
   1  15   2     1837.50     1766.22     87.15 o 
   2  15   2      142.74      161.46     16.72 o 
   3  15   2      546.49      534.38     24.57 o 
   4  15   2      225.14      231.81     21.88 o 
   5  15   2     1302.73     1206.85     43.72 o 
  -4  16   2      156.47      191.81     13.10 o 
  -3  16   2      765.51      724.76     30.61 o 
  -2  16   2      127.75      165.59     14.24 o 
  -1  16   2     1675.05     1785.95     58.92 o 
   0  16   2       28.67       49.88     10.08 o 
   1  16   2      726.31      746.59     30.54 o 
   2  16   2      163.00      180.04     14.82 o 
   3  16   2       75.25      112.93     12.90 o 
   4  16   2      541.87      567.21     26.57 o 
  -3  17   2      216.55      246.13     17.63 o 
  -2  17   2      647.24      680.06     29.63 o 
  -1  17   2      128.62      178.88     15.95 o 
   0  17   2      372.81      401.52     21.31 o 
   1  17   2      341.64      335.12     19.48 o 
   2  17   2      729.23      783.74     32.72 o 
   3  17   2      967.54      909.10     36.12 o 
  -7   0   3     1154.80     1318.78     42.56 o 
  -5   0   3     3993.50     4128.11    154.21 o 
  -3   0   3      230.38      260.74      9.91 o 
  -1   0   3     2725.91     2682.93     76.09 o 
   1   0   3     1703.28     2236.63     58.00 o 
   3   0   3      298.88      271.05     15.35 o 
   5   0   3       63.68       86.52      9.40 o 
   7   0   3     5349.25     5494.55    223.15 o 
   9   0   3     2036.90     2051.41     65.80 o 
  -9   1   3      625.21      607.77     25.30 o 
  -8   1   3       94.00      122.83      7.57 o 
  -7   1   3     4597.81     4616.94     94.27 o 
  -6   1   3     1419.65     1484.01     32.60 o 
  -5   1   3    10004.42    10264.22    202.73 o 
  -4   1   3     1191.89     1312.03     27.99 o 
  -3   1   3    19397.93    19627.34    384.13 o 
  -2   1   3      775.64      808.13     17.28 o 
  -1   1   3    55503.86    49085.84   1942.73 o 
   0   1   3     7900.37     8106.05    166.77 o 
   1   1   3    32594.50    34944.69    729.41 o 
   2   1   3        4.63       23.98      7.79 o 
   3   1   3    24426.58    26540.21    731.46 o 
   4   1   3     2260.18     2455.42     71.47 o 
   5   1   3     9626.93     9713.34    480.54 o 
   6   1   3      293.47      297.04     13.73 o 
   7   1   3     4240.09     4119.55    120.04 o 
   8   1   3       51.74       51.11      6.64 o 
   9   1   3     1110.20     1172.00     33.83 o 
  10   1   3      270.89      299.49     14.55 o 
 -10   2   3      129.61      161.89     14.70 o 
  -9   2   3     3004.22     3196.11     97.47 o 
  -8   2   3      225.77      243.23     30.14 o 
  -7   2   3     3191.87     3251.97     67.74 o 
  -6   2   3       24.75       32.97      3.95 o 
  -5   2   3     2579.51     2726.83     56.11 o 
  -4   2   3      267.01      226.49      6.87 o 
  -3   2   3     5317.36     5456.20    108.86 o 
  -2   2   3       10.05       21.52      3.85 o 
  -1   2   3      119.13      118.91      3.75 o 
   0   2   3    18159.89    17831.25    742.33 o 
   1   2   3      636.17      611.19     13.53 o 
   2   2   3     2990.68     3122.75     55.94 o 
   3   2   3      526.23      773.31     24.67 o 
   4   2   3      206.97      276.55     20.92 o 
   5   2   3     7557.23     7833.26    219.84 o 
   6   2   3      793.58      805.69     27.95 o 
   7   2   3      415.12      413.55     17.70 o 
   8   2   3      103.85      123.00      7.93 o 
   9   2   3     1011.72     1016.30     30.39 o 
  10   2   3       10.53       37.54     13.65 o 
 -10   3   3      189.84      210.20     19.55 o 
  -9   3   3      672.96      713.63     35.00 o 
  -8   3   3        5.40        9.38      6.82 o 
  -7   3   3     1079.37     1080.74     36.92 o 
  -6   3   3      813.24      787.38     18.94 o 
  -5   3   3     7713.62     7860.71    155.95 o 
  -4   3   3      895.44      964.74     21.24 o 
  -3   3   3    19514.38    19894.62    389.14 o 
  -2   3   3     2908.48     3063.01     54.30 o 
  -1   3   3    15126.06    14412.25    229.96 o 
   0   3   3    10314.77     9855.81    187.47 o 
   1   3   3    35173.32    34261.96    661.47 o 
   2   3   3      210.86      266.53      6.54 o 
   3   3   3    15723.59    16709.74    675.31 o 
   4   3   3       10.96       12.48      5.22 o 
   5   3   3     7196.47     6563.82    255.20 o 
   6   3   3      649.20      629.13     23.01 o 
   7   3   3     2223.24     2194.61     55.27 o 
   8   3   3      445.43      484.68     17.46 o 
   9   3   3      570.06      573.96     20.24 o 
  10   3   3       15.74       22.94     19.14 o 
  -9   4   3       32.26       52.67     19.18 o 
  -8   4   3      611.08      630.98     25.62 o 
  -7   4   3     2732.68     2824.43     85.51 o 
  -6   4   3      340.24      356.14     15.91 o 
  -5   4   3     2328.46     2298.15     62.49 o 
  -4   4   3     3055.29     3089.04     62.56 o 
  -3   4   3      644.83      701.82     13.84 o 
  -2   4   3     8445.46     8432.18    164.79 o 
  -1   4   3     4785.18     4879.53     95.86 o 
   0   4   3     3538.86     3141.38    112.11 o 
   1   4   3      171.11      227.67      6.25 o 
   2   4   3     2275.23     2204.51     40.19 o 
   3   4   3     3801.89     4266.06     97.59 o 
   4   4   3     6548.03     6637.72    186.55 o 
   5   4   3        5.49       18.96      9.87 o 
   6   4   3      289.68      290.26     13.74 o 
   7   4   3     3724.89     3650.99     88.15 o 
   8   4   3      508.19      508.25     20.18 o 
   9   4   3     1092.37     1033.18     38.78 o 
  -9   5   3      568.50      580.21     27.15 o 
  -8   5   3     1198.87     1207.50     54.57 o 
  -7   5   3     1057.18      977.29     34.70 o 
  -6   5   3     1321.04     1348.48     44.17 o 
  -5   5   3     1909.91     1958.77     59.91 o 
  -4   5   3      413.93      376.62     11.58 o 
  -3   5   3     6840.60     6567.98    126.54 o 
  -2   5   3       21.10       51.32      3.61 o 
  -1   5   3    10963.40    10658.76    328.13 o 
   0   5   3      139.23      157.51      6.48 o 
   1   5   3    13807.43    13570.19    323.54 o 
   2   5   3       22.06       30.90      2.73 o 
   3   5   3     5113.92     4754.08    142.18 o 
   4   5   3      110.34      121.56      6.14 o 
   5   5   3     4429.66     4632.12    132.55 o 
   6   5   3     2278.13     2183.68     66.20 o 
   7   5   3     1191.38     1184.35     32.86 o 
   8   5   3       24.57       37.42     15.79 o 
   9   5   3      989.81     1007.45     38.16 o 
  -9   6   3     2374.72     2199.23     71.72 o 
  -8   6   3       27.34       10.93      7.45 o 
  -7   6   3     1056.32      988.23     35.38 o 
  -6   6   3     5329.22     5272.00    181.43 o 
  -5   6   3     2583.57     2529.38     76.07 o 
  -4   6   3     5775.39     5705.52    131.05 o 
  -3   6   3     3088.50     3101.14     72.57 o 
  -2   6   3     5786.61     5738.00    130.69 o 
  -1   6   3      100.89      105.95      5.24 o 
   0   6   3     5007.32     4286.61     75.50 o 
   1   6   3      567.40      674.51     15.32 o 
   2   6   3    11275.42    10929.09    216.25 o 
   3   6   3      184.80      199.12      8.59 o 
   4   6   3     2271.44     2114.96     51.00 o 
   5   6   3     2572.53     2476.80     59.59 o 
   6   6   3     4524.76     4475.43    207.83 o 
   7   6   3      195.36      204.93     16.94 o 
   8   6   3      788.92      860.09     33.21 o 
   9   6   3      727.60      619.17     57.09 o 
  -9   7   3        3.35      -11.94     22.55 o 
  -8   7   3     1546.70     1468.38     50.54 o 
  -7   7   3      495.83      498.98     36.09 o 
  -6   7   3     2041.40     1959.74     61.79 o 
  -5   7   3     1696.23     1731.90     54.53 o 
  -4   7   3      696.98      701.68     20.20 o 
  -3   7   3     3337.41     3284.50     77.04 o 
  -2   7   3     1225.09     1234.65     31.07 o 
  -1   7   3     4046.63     4292.10    109.18 o 
   0   7   3     1626.86     1675.97     45.29 o 
   1   7   3     1369.29     1136.05     24.50 o 
   2   7   3       43.95       72.12      4.23 o 
   3   7   3     3585.50     3601.34     65.87 o 
   4   7   3      129.30      130.94      6.90 o 
   5   7   3     1012.98     1041.86     24.49 o 
   6   7   3      321.65      333.40     12.84 o 
   7   7   3     1387.04     1281.85     43.98 o 
   8   7   3     1042.53     1001.84     41.27 o 
   9   7   3        0.48       12.17      8.99 o 
  -9   8   3      355.16      356.09     20.30 o 
  -8   8   3     3085.69     2935.67     91.63 o 
  -7   8   3      901.64      919.87     34.32 o 
  -6   8   3      956.92      936.36     53.69 o 
  -5   8   3      355.53      350.65     14.35 o 
  -4   8   3     2745.38     2705.66     65.19 o 
  -3   8   3      290.18      302.77     12.79 o 
  -2   8   3    14535.21    13799.50    394.17 o 
  -1   8   3       60.76       50.83      3.10 o 
   0   8   3     6139.27     5981.90    129.88 o 
   1   8   3        5.09        7.89      2.50 o 
   2   8   3     5042.37     4757.73    100.07 o 
   3   8   3      130.91      125.99      5.78 o 
   4   8   3    13818.64    13136.69    257.40 o 
   5   8   3      330.97      337.90     13.60 o 
   6   8   3     1273.10     1226.94     41.81 o 
   7   8   3      917.80      812.67     31.42 o 
   8   8   3     1372.61     1441.38    118.16 o 
   9   8   3      309.39      247.47     16.83 o 
  -8   9   3      638.98      627.87     27.66 o 
  -7   9   3      502.15      478.77     22.29 o 
  -6   9   3      636.41      591.35     24.47 o 
  -5   9   3      174.84      149.99      8.51 o 
  -4   9   3     2019.19     1909.64     47.85 o 
  -3   9   3       23.82       76.50     12.11 o 
  -2   9   3      453.18      427.96     13.87 o 
  -1   9   3     2073.70     2080.84     43.76 o 
   0   9   3      148.45      168.12      5.03 o 
   1   9   3      214.71      274.89      7.61 o 
   2   9   3      207.69      212.65      7.44 o 
   3   9   3     1106.38     1062.49     21.93 o 
   4   9   3     2727.56     2442.81     51.60 o 
   5   9   3      822.57      763.81     22.91 o 
   6   9   3      988.06      957.94     28.05 o 
   7   9   3       31.88       40.17      9.17 o 
   8   9   3      648.89      665.02     28.19 o 
  -8  10   3      227.25      256.75     17.05 o 
  -7  10   3       58.81       53.44      9.86 o 
  -6  10   3     1872.58     1877.10     80.97 o 
  -5  10   3      518.48      549.98     18.47 o 
  -4  10   3     6957.27     6947.51    174.96 o 
  -3  10   3        0.89        1.99      5.42 o 
  -2  10   3     1908.84     1848.92     46.04 o 
  -1  10   3      366.55      371.38     11.22 o 
   0  10   3    16612.39    16396.70    353.84 o 
   1  10   3      115.29      103.78      6.64 o 
   2  10   3    11929.50    11457.32    262.06 o 
   3  10   3      164.64      204.37      7.83 o 
   4  10   3      808.15      862.92     24.76 o 
   5  10   3      531.83      517.42     17.72 o 
   6  10   3     5626.03     5547.70    130.65 o 
   7  10   3      199.58      172.00     13.34 o 
   8  10   3      906.60      951.32     37.15 o 
  -7  11   3      457.99      436.73     21.76 o 
  -6  11   3     1156.11     1065.68     31.22 o 
  -5  11   3      343.71      326.76     13.54 o 
  -4  11   3     1495.61     1482.93     39.27 o 
  -3  11   3      193.22      210.15      9.94 o 
  -2  11   3     1365.40     1408.90     65.67 o 
  -1  11   3      352.12      326.34     10.57 o 
   0  11   3       39.51       61.77      6.38 o 
   1  11   3     2686.30     2744.40     78.86 o 
   2  11   3      173.01      178.64      7.49 o 
   3  11   3       30.19       42.61      5.62 o 
   4  11   3      473.23      475.22     16.48 o 
   5  11   3       99.13      126.26      9.06 o 
   6  11   3      239.87      228.09     11.61 o 
   7  11   3       48.23       48.92     11.76 o 
  -7  12   3       18.91       16.76     13.63 o 
  -6  12   3     1724.22     1814.46     48.53 o 
  -5  12   3      121.91      136.94      9.51 o 
  -4  12   3     1567.29     1524.94     40.67 o 
  -3  12   3      125.47      136.04      8.83 o 
  -2  12   3     8781.48     8767.81    173.14 o 
  -1  12   3      176.73      150.07      8.88 o 
   0  12   3     5438.29     5437.47    125.57 o 
   1  12   3      102.77      128.49     12.63 o 
   2  12   3     3251.17     3068.26     93.55 o 
   3  12   3      550.55      525.16     17.38 o 
   4  12   3     7204.07     6897.82    303.64 o 
   5  12   3       37.29       35.00      7.46 o 
   6  12   3      784.23      835.81     26.33 o 
   7  12   3        0.33       -0.02     24.81 o 
  -6  13   3     1320.37     1275.65     43.42 o 
  -5  13   3     1037.18     1012.67     30.30 o 
  -4  13   3      295.62      251.42     12.17 o 
  -3  13   3       53.88       63.12      7.48 o 
  -2  13   3       20.36       30.59      6.32 o 
  -1  13   3      291.11      307.49     13.14 o 
   0  13   3        7.56       19.01      8.01 o 
   1  13   3     1460.54     1371.79     45.48 o 
   2  13   3      491.08      472.43     23.42 o 
   3  13   3        0.80       16.12     11.01 o 
   4  13   3      460.84      414.59     15.75 o 
   5  13   3       35.59       47.87      9.24 o 
   6  13   3     1235.59     1180.60     34.76 o 
  -6  14   3     1014.44     1133.69     34.34 o 
  -5  14   3        3.32        2.42      6.27 o 
  -4  14   3     3339.90     3196.45     78.92 o 
  -3  14   3       96.54      112.42      8.29 o 
  -2  14   3     2322.84     2233.79     56.90 o 
  -1  14   3       14.00       24.30      6.53 o 
   0  14   3     2217.49     2223.48     69.09 o 
   1  14   3      675.20      657.75     31.78 o 
   2  14   3     5115.98     4869.12    139.92 o 
   3  14   3       42.17       80.64     16.25 o 
   4  14   3     1427.81     1426.76     69.43 o 
   5  14   3       24.96       33.41      7.49 o 
   6  14   3     1468.98     1595.07     44.38 o 
  -5  15   3       52.42       53.35      8.68 o 
  -4  15   3      519.59      474.92     22.75 o 
  -3  15   3      431.00      438.62     20.86 o 
  -2  15   3      169.33      166.04     11.48 o 
  -1  15   3      533.30      515.21     23.38 o 
   0  15   3       18.51       29.05      8.27 o 
   1  15   3       21.19       27.46      9.08 o 
   2  15   3       35.52       69.76     28.24 o 
   3  15   3     1050.36     1084.97     40.05 o 
   4  15   3      154.79      151.42     21.29 o 
   5  15   3      501.72      566.81     38.07 o 
  -4  16   3      288.56      294.03     14.88 o 
  -3  16   3      212.20      204.58     15.31 o 
  -2  16   3     1985.56     2020.07     65.35 o 
  -1  16   3      165.75      187.09     14.99 o 
   0  16   3     1661.31     1574.43     56.68 o 
   1  16   3        8.10       -1.64     12.51 o 
   2  16   3      882.52      852.88     33.89 o 
   3  16   3        2.28       -3.51      9.43 o 
   4  16   3     1729.47     1761.62     59.68 o 
  -2  17   3      163.93      204.27     16.07 o 
  -1  17   3      415.80      433.26     22.56 o 
   0  17   3        0.68       28.89     13.11 o 
   1  17   3     1450.30     1544.55     53.30 o 
   2  17   3      235.62      260.22     26.67 o 
  -8   0   4     4240.73     4205.16    123.30 o 
  -6   0   4    13346.44    13702.25    382.52 o 
  -4   0   4     6452.99     6785.64    190.45 o 
  -2   0   4    24421.94    23511.70   1067.08 o 
   0   0   4    31104.06    32039.29   2055.40 o 
   2   0   4      544.46      564.78     26.54 o 
   4   0   4     3099.59     2907.65    119.34 o 
   6   0   4      510.29      589.46     31.61 o 
   8   0   4       63.50       83.10     13.14 o 
  10   0   4      174.38      165.74     20.55 o 
  -9   1   4      269.12      264.00     15.73 o 
  -8   1   4      190.75      199.63     13.92 o 
  -7   1   4       69.25       86.66      6.15 o 
  -6   1   4      387.03      363.12     10.82 o 
  -5   1   4     1934.20     1977.63     41.62 o 
  -4   1   4     1617.97     1518.57     32.15 o 
  -3   1   4       84.65      110.81      4.30 o 
  -2   1   4    10140.42    10057.44    197.46 o 
  -1   1   4     1990.64     2019.05     41.00 o 
   0   1   4     5837.89     5798.54    101.71 o 
   1   1   4    11017.67    11610.68    215.20 o 
   2   1   4    19849.50    21430.65    676.32 o 
   3   1   4     1572.87     1868.36     55.29 o 
   4   1   4    10352.76    10351.94    288.55 o 
   5   1   4      110.95      143.07     10.27 o 
   6   1   4     7617.10     7402.32    209.28 o 
   7   1   4      838.05      864.66     30.87 o 
   8   1   4     3016.59     3016.41     91.15 o 
   9   1   4      255.07      254.38     12.55 o 
  10   1   4     1021.26     1061.03     32.47 o 
 -10   2   4     2370.28     2386.50     76.33 o 
  -9   2   4        9.03       17.72      8.34 o 
  -8   2   4     2053.46     2026.31     63.97 o 
  -7   2   4       29.03       27.45      9.66 o 
  -6   2   4     3211.57     3394.51     69.86 o 
  -5   2   4      717.35      762.17     35.45 o 
  -4   2   4    11478.10    11576.38    227.90 o 
  -3   2   4      512.31      529.56     12.42 o 
  -2   2   4     5143.98     5442.09    107.73 o 
  -1   2   4     1298.18     1337.26     27.69 o 
   0   2   4      126.17       60.71      2.61 o 
   1   2   4      430.41      516.55     10.59 o 
   2   2   4     2112.02     1876.08     34.61 o 
   3   2   4     1418.07     1357.84     41.25 o 
   4   2   4      284.63      357.89     15.60 o 
   5   2   4     1632.73     1580.08     51.49 o 
   6   2   4      264.08      241.34     12.44 o 
   7   2   4      384.32      415.93     18.32 o 
   8   2   4      471.30      452.12     21.08 o 
   9   2   4      156.58      179.02     11.35 o 
  -9   3   4      452.51      449.10     21.48 o 
  -8   3   4       64.26       92.09     10.16 o 
  -7   3   4     1965.20     1978.71     61.89 o 
  -6   3   4     1093.12     1148.87     30.51 o 
  -5   3   4      879.63      838.53     20.46 o 
  -4   3   4     4337.80     4345.16     87.15 o 
  -3   3   4     4714.21     5004.34     99.51 o 
  -2   3   4     3047.55     2917.78     58.66 o 
  -1   3   4     2297.76     2254.78     36.89 o 
   0   3   4    24686.70    23835.17    641.18 o 
   1   3   4      229.95      269.17      7.15 o 
   2   3   4     6287.93     6344.23    112.02 o 
   3   3   4     3080.86     3445.67     95.97 o 
   4   3   4    12364.61    12452.09    346.40 o 
   5   3   4      299.57      239.41     11.93 o 
   6   3   4     5578.00     5570.07    159.24 o 
   7   3   4      796.02      790.12     28.88 o 
   8   3   4     2470.10     2360.49     60.19 o 
   9   3   4       42.24       56.83      8.10 o 
  -9   4   4        6.47       11.71     12.16 o 
  -8   4   4     4020.83     4160.67    123.69 o 
  -7   4   4      405.24      383.78     17.76 o 
  -6   4   4     6771.64     6833.36    194.95 o 
  -5   4   4      147.62      161.98     10.94 o 
  -4   4   4     8702.82     9244.60    182.31 o 
  -3   4   4     2638.83     2593.88     52.61 o 
  -2   4   4     9194.48     9031.52    158.00 o 
  -1   4   4     2098.64     2133.77     43.67 o 
   0   4   4    12955.10    12802.12    227.31 o 
   1   4   4     1416.05     1405.91     40.17 o 
   2   4   4     3319.20     3306.84     54.43 o 
   3   4   4     8025.16     8253.88    145.61 o 
   4   4   4     2050.46     1922.76     57.63 o 
   5   4   4     1993.70     2021.20     61.05 o 
   6   4   4      279.25      310.19     20.27 o 
   7   4   4     1560.80     1569.29     50.42 o 
   8   4   4        1.31       -2.77      5.12 o 
   9   4   4     1036.11     1057.04     31.74 o 
  -9   5   4      865.97      900.52     34.74 o 
  -8   5   4       41.06       62.65      9.33 o 
  -7   5   4     1789.93     1763.53     57.63 o 
  -6   5   4      168.12      142.66     10.44 o 
  -5   5   4     3797.51     3836.61    111.99 o 
  -4   5   4     2855.25     2890.99     68.52 o 
  -3   5   4     3307.12     3067.28     61.79 o 
  -2   5   4     7266.82     7671.43    151.27 o 
  -1   5   4     4751.73     4776.71    167.97 o 
   0   5   4     4075.04     3813.89     67.38 o 
   1   5   4     3558.82     3477.78     69.45 o 
   2   5   4    13957.41    13672.34    265.91 o 
   3   5   4      479.82      449.82     10.43 o 
   4   5   4     7721.22     7476.58    169.58 o 
   5   5   4       52.68       76.94      7.39 o 
   6   5   4     2742.27     2647.29     79.25 o 
   7   5   4      519.65      478.04     20.24 o 
   8   5   4     2164.83     2073.99     54.19 o 
   9   5   4       15.64       18.07     10.18 o 
  -9   6   4       20.27       22.12      9.74 o 
  -8   6   4     1052.99     1037.77     38.12 o 
  -7   6   4       38.51       40.78      8.04 o 
  -6   6   4      979.13     1023.20     88.91 o 
  -5   6   4     2333.52     2210.82    108.62 o 
  -4   6   4     3537.67     3621.30    105.50 o 
  -3   6   4      139.94      126.41      6.79 o 
  -2   6   4     1438.12     1523.90     31.94 o 
  -1   6   4     4390.80     4186.48     96.21 o 
   0   6   4      602.98      559.11     24.99 o 
   1   6   4    18981.68    18575.41    399.33 o 
   2   6   4     2176.54     2261.08     74.56 o 
   3   6   4      928.34      881.61     20.98 o 
   4   6   4      208.81      240.44     13.78 o 
   5   6   4     5590.47     5594.33    159.55 o 
   6   6   4       53.74       62.66      7.62 o 
   7   6   4     2219.86     2184.65     56.81 o 
   8   6   4      215.46      200.73     14.94 o 
   9   6   4      409.77      459.47     22.75 o 
  -9   7   4      682.67      737.85     31.18 o 
  -8   7   4       20.17       18.16      8.12 o 
  -7   7   4     1655.86     1677.40     55.27 o 
  -6   7   4      614.73      633.38     25.17 o 
  -5   7   4     4185.36     4029.16    117.94 o 
  -4   7   4      440.85      487.16     15.32 o 
  -3   7   4     4720.97     4394.24    101.81 o 
  -2   7   4     2270.65     2339.81     59.97 o 
  -1   7   4    11210.81    10308.45    251.70 o 
   0   7   4    10740.61    10599.41    210.11 o 
   1   7   4      882.88      756.02     17.52 o 
   2   7   4     3034.06     3076.18     62.41 o 
   3   7   4     1082.65     1085.80     21.86 o 
   4   7   4     3295.20     3139.03     74.10 o 
   5   7   4       90.10       80.86      7.85 o 
   6   7   4     3271.55     2990.99    160.10 o 
   7   7   4        3.43        5.01      6.81 o 
   8   7   4      396.67      322.70     17.55 o 
   9   7   4       10.18       24.75      9.66 o 
  -8   8   4      300.89      304.28     17.92 o 
  -7   8   4      182.34      194.79     16.06 o 
  -6   8   4     2086.93     2019.14     63.95 o 
  -5   8   4       13.23       27.67      6.24 o 
  -4   8   4      737.53      735.92     26.84 o 
  -3   8   4     7181.78     7138.64    249.63 o 
  -2   8   4     6034.57     6055.75    138.53 o 
  -1   8   4     4916.54     4935.97     98.22 o 
   0   8   4     2287.69     2448.33     53.80 o 
   1   8   4     5086.35     4828.26     96.15 o 
   2   8   4       15.99       28.31      6.26 o 
   3   8   4    13101.88    12929.21    253.82 o 
   4   8   4     1231.22     1222.29     33.44 o 
   5   8   4     1346.48     1351.66     35.45 o 
   6   8   4      128.97      134.01     11.82 o 
   7   8   4     2893.85     2959.06    116.51 o 
   8   8   4      170.49      122.86     15.14 o 
  -8   9   4       24.79       17.48      8.08 o 
  -7   9   4     1582.73     1505.47     64.99 o 
  -6   9   4      153.50      151.03     12.58 o 
  -5   9   4     2528.32     2438.98     60.43 o 
  -4   9   4      354.18      385.28     13.68 o 
  -3   9   4     8258.68     7916.95    180.90 o 
  -2   9   4     2956.07     2764.95    100.27 o 
  -1   9   4      410.38      340.34     10.64 o 
   0   9   4       53.05       70.38      4.89 o 
   1   9   4     3601.20     3637.53     75.63 o 
   2   9   4     5050.21     4795.00    110.84 o 
   3   9   4      682.48      707.08     21.70 o 
   4   9   4      538.72      516.11     14.34 o 
   5   9   4      354.05      352.32     13.66 o 
   6   9   4      306.44      244.00     11.85 o 
   7   9   4       18.69       16.71      8.25 o 
   8   9   4      508.37      471.74     23.17 o 
  -8  10   4      150.88      164.02     24.89 o 
  -7  10   4      109.38      141.92     12.88 o 
  -6  10   4      316.24      313.33     16.95 o 
  -5  10   4     2042.04     2043.11     52.09 o 
  -4  10   4      116.11      117.75      8.08 o 
  -3  10   4      472.00      466.19     15.58 o 
  -2  10   4       84.53       92.43      6.81 o 
  -1  10   4     7750.67     7510.17    148.14 o 
   0  10   4       29.23       62.85      9.56 o 
   1  10   4     4548.93     4518.21    104.68 o 
   2  10   4       16.03       28.28      6.93 o 
   3  10   4     2075.16     1934.68     50.23 o 
   4  10   4      563.35      575.07     18.41 o 
   5  10   4     8147.87     7843.35    289.45 o 
   6  10   4       41.46       30.46      7.99 o 
   7  10   4     1257.58     1327.18     46.57 o 
   8  10   4       43.13       32.67     15.46 o 
  -7  11   4     2427.93     2334.63     75.24 o 
  -6  11   4      345.49      345.13     18.50 o 
  -5  11   4     3057.01     2981.87     73.51 o 
  -4  11   4       13.50       13.58      5.46 o 
  -3  11   4      488.41      471.33     16.20 o 
  -2  11   4      190.29      177.50      8.05 o 
  -1  11   4     4224.69     4078.18     82.93 o 
   0  11   4     1830.62     1746.16     44.29 o 
   1  11   4     2360.09     2243.15     55.16 o 
   2  11   4      425.16      384.68     13.81 o 
   3  11   4      551.07      575.34     15.83 o 
   4  11   4      358.20      304.58     12.63 o 
   5  11   4       68.77      106.92      8.65 o 
   6  11   4      100.66      127.98      9.92 o 
   7  11   4      184.92      197.43     43.26 o 
  -7  12   4        3.79       28.14      9.53 o 
  -6  12   4       45.08       48.86      8.31 o 
  -5  12   4      295.11      336.68     14.33 o 
  -4  12   4      272.11      314.18     16.89 o 
  -3  12   4     3364.88     3286.70     79.57 o 
  -2  12   4        3.99        5.68      4.24 o 
  -1  12   4      651.21      618.08     16.98 o 
   0  12   4      132.33      138.44     11.13 o 
   1  12   4     2779.68     2736.70     84.26 o 
   2  12   4        8.06       15.23      5.27 o 
   3  12   4     8340.89     8026.02    225.77 o 
   4  12   4       93.70       85.71      8.35 o 
   5  12   4     1336.33     1369.04     42.23 o 
   6  12   4      168.08      166.90     11.05 o 
   7  12   4     1862.93     1766.46     67.94 o 
  -6  13   4      457.34      519.49     30.73 o 
  -5  13   4     1103.94     1132.81     33.14 o 
  -4  13   4        0.20        8.10      5.75 o 
  -3  13   4     2462.98     2328.32     58.71 o 
  -2  13   4        0.61       -6.47      4.31 o 
  -1  13   4     1516.07     1487.55     39.86 o 
   0  13   4     1494.92     1458.15     38.96 o 
   1  13   4      546.59      599.01     19.91 o 
   2  13   4      128.47      163.27     12.81 o 
   3  13   4      672.39      685.47     39.66 o 
   4  13   4       55.13       61.24      9.15 o 
   5  13   4        1.49        8.49      6.54 o 
   6  13   4      309.42      382.89     24.05 o 
  -6  14   4      119.98      156.83     12.13 o 
  -5  14   4      260.61      335.01     23.33 o 
  -4  14   4      465.87      433.31     21.20 o 
  -3  14   4      114.16      143.45      9.02 o 
  -2  14   4      436.23      408.90     16.26 o 
  -1  14   4     2448.50     2496.17     62.66 o 
   0  14   4      299.74      309.80     17.02 o 
   1  14   4     3844.08     3694.92    108.37 o 
   2  14   4      547.43      540.67     40.65 o 
   3  14   4      426.37      402.58     20.14 o 
   4  14   4      344.22      379.64     28.26 o 
   5  14   4     2433.77     2448.81     77.42 o 
  -5  15   4     1452.45     1475.69     41.88 o 
  -4  15   4      499.40      549.91     17.71 o 
  -3  15   4     1522.95     1454.99     40.76 o 
  -2  15   4      530.87      567.48     20.38 o 
  -1  15   4     1028.94     1010.14     37.09 o 
   0  15   4        3.30        8.51     12.76 o 
   1  15   4      296.98      333.45     27.09 o 
   2  15   4      998.09      961.30     36.06 o 
   3  15   4        2.98        9.05      7.82 o 
   4  15   4      466.81      486.95     34.32 o 
   5  15   4        4.35       41.68     15.42 o 
  -3  16   4      869.97      948.62     29.88 o 
  -2  16   4       58.15       52.46     14.72 o 
  -1  16   4      832.91      780.89     44.27 o 
   0  16   4      395.97      383.76     20.67 o 
   1  16   4      947.56      991.48     38.18 o 
   2  16   4      458.02      517.78     24.59 o 
   3  16   4     1927.07     1936.43     63.59 o 
  -2  17   4       57.66       89.56     17.17 o 
  -1  17   4      326.55      342.09     35.73 o 
   0  17   4      924.07      938.75     36.34 o 
   1  17   4       72.16       91.90     13.07 o 
   2  17   4      112.83      161.24     22.62 o 
  -7   0   5     4983.69     5044.25    145.39 o 
  -5   0   5     5948.74     6292.61    177.96 o 
  -3   0   5    37835.30    36801.74   1148.59 o 
  -1   0   5    17597.56    17146.01   1356.11 o 
   1   0   5    16370.05    15774.47    358.86 o 
   3   0   5    15913.96    17386.20    680.72 o 
   5   0   5     2938.96     2848.91    118.72 o 
   7   0   5     1332.54     1283.74     60.60 o 
   9   0   5       23.06        7.90     10.93 o 
  -9   1   5      327.12      291.73     23.31 o 
  -8   1   5      147.82      152.81     11.96 o 
  -7   1   5     1324.65     1364.88     36.18 o 
  -6   1   5      220.64      235.82      9.03 o 
  -5   1   5      458.65      496.01     13.02 o 
  -4   1   5      903.49      914.42     20.66 o 
  -3   1   5     1248.92     1367.65     29.12 o 
  -2   1   5      692.40      737.82     16.64 o 
  -1   1   5      141.95      144.37      5.15 o 
   0   1   5     1991.94     1827.94     33.27 o 
   1   1   5    11638.60    12687.58    240.66 o 
   2   1   5     2249.23     2621.72     54.07 o 
   3   1   5     4772.97     5064.59    143.41 o 
   4   1   5     2063.76     2404.73     71.01 o 
   5   1   5     4574.17     4535.37    130.25 o 
   6   1   5      669.61      636.93     23.79 o 
   7   1   5     4933.59     4600.00    133.96 o 
   8   1   5       31.61       36.04      9.12 o 
   9   1   5     1365.16     1351.88     38.32 o 
  -9   2   5     1292.40     1233.73     43.27 o 
  -8   2   5        1.12       -5.40      6.22 o 
  -7   2   5     3137.94     3191.64     95.16 o 
  -6   2   5        0.36       -2.30      4.09 o 
  -5   2   5    11368.65    11291.86    222.88 o 
  -4   2   5      526.45      528.94     13.08 o 
  -3   2   5     6163.23     6025.53    119.75 o 
  -2   2   5     1502.31     1620.26     33.72 o 
  -1   2   5    18560.26    17494.31    376.56 o 
   0   2   5     2681.18     2955.18     51.15 o 
   1   2   5    25194.92    25350.05    547.99 o 
   2   2   5      316.61      323.91      7.81 o 
   3   2   5     7386.09     7341.80    237.60 o 
   4   2   5      314.72      307.48     13.27 o 
   5   2   5     5694.37     5676.87    161.76 o 
   6   2   5      213.77      252.51     21.24 o 
   7   2   5     1103.80     1033.66     35.90 o 
   8   2   5      304.70      305.88     16.08 o 
   9   2   5      461.35      445.08     17.76 o 
  -9   3   5     1742.09     1828.51     60.21 o 
  -8   3   5     1100.29     1106.13     38.99 o 
  -7   3   5        6.61        7.30      6.34 o 
  -6   3   5      320.15      323.77     15.11 o 
  -5   3   5       93.65      107.11      6.54 o 
  -4   3   5     1131.94     1018.94     22.65 o 
  -3   3   5      916.00      964.19     21.20 o 
  -2   3   5    11213.15    11222.96    220.69 o 
  -1   3   5     7587.18     7918.95    138.43 o 
   0   3   5      194.42      180.23      4.78 o 
   1   3   5      341.87      318.32     11.27 o 
   2   3   5     1889.57     1884.91     35.05 o 
   3   3   5     6289.85     6436.49    126.81 o 
   4   3   5      485.17      391.43     15.84 o 
   5   3   5     6994.43     6927.17    195.98 o 
   6   3   5       10.00        4.98      5.17 o 
   7   3   5     1034.88      978.35     34.37 o 
   8   3   5      388.11      377.63     18.24 o 
   9   3   5     2356.76     2300.20     60.24 o 
  -9   4   5      966.36      979.61     39.70 o 
  -8   4   5      265.14      276.91     15.71 o 
  -7   4   5     4909.28     4816.29    140.86 o 
  -6   4   5       88.53       97.43      9.67 o 
  -5   4   5     4587.93     4457.71    104.67 o 
  -4   4   5      289.76      301.42     10.41 o 
  -3   4   5    12734.57    12088.73    237.82 o 
  -2   4   5      204.61      260.42      6.21 o 
  -1   4   5    19071.19    18994.87    329.85 o 
   0   4   5     4159.53     4287.90     84.41 o 
   1   4   5     6707.18     6763.62    132.78 o 
   2   4   5     3913.37     4102.24     92.34 o 
   3   4   5     7817.78     7291.66    171.23 o 
   4   4   5      366.97      353.27     14.66 o 
   5   4   5      810.95      729.19     25.91 o 
   6   4   5      943.63      933.88     66.40 o 
   7   4   5      153.15      139.39     10.58 o 
   8   4   5      893.85      907.52     33.47 o 
   9   4   5      116.27      169.53     12.01 o 
  -9   5   5        1.49        0.74      7.98 o 
  -8   5   5       77.77      107.10     11.46 o 
  -7   5   5     1520.62     1522.86     50.49 o 
  -6   5   5     2608.51     2524.32     81.90 o 
  -5   5   5       28.11       40.36      6.84 o 
  -4   5   5     2070.20     1987.36     48.52 o 
  -3   5   5      342.37      388.61     10.21 o 
  -2   5   5      386.79      331.47      8.80 o 
  -1   5   5      123.03      131.63      4.02 o 
   0   5   5     8244.40     8110.33    193.38 o 
   1   5   5     3738.87     3794.15     75.77 o 
   2   5   5     3523.06     3348.93     67.46 o 
   3   5   5     5246.53     5008.59    154.67 o 
   4   5   5     1628.96     1647.57     40.95 o 
   5   5   5     1585.31     1500.14     47.35 o 
   6   5   5     1664.84     1569.17     50.05 o 
   7   5   5     4029.17     3820.93    112.94 o 
   8   5   5      157.10      168.77     12.62 o 
   9   5   5      605.91      581.86     26.46 o 
  -9   6   5      492.83      471.67     23.39 o 
  -8   6   5      100.65      137.42     13.21 o 
  -7   6   5      405.59      430.20     20.08 o 
  -6   6   5      124.65      120.50     10.09 o 
  -5   6   5     5495.51     5525.78    159.13 o 
  -4   6   5        0.16       -2.57      4.59 o 
  -3   6   5     2758.09     2901.31     58.99 o 
  -2   6   5     2036.61     2160.55     52.88 o 
  -1   6   5     5845.94     5883.78    115.84 o 
   0   6   5       24.38       70.71      3.39 o 
   1   6   5     6602.35     6296.04    124.07 o 
   2   6   5      631.81      635.92     15.36 o 
   3   6   5      687.65      660.25     14.57 o 
   4   6   5     6498.94     6616.19    151.04 o 
   5   6   5     1754.27     1857.02     57.51 o 
   6   6   5     1267.40     1271.61     42.12 o 
   7   6   5      247.30      212.49     12.90 o 
   8   6   5      196.53      225.75     11.91 o 
   9   6   5       29.27       35.70     14.94 o 
  -9   7   5      465.20      475.74     23.65 o 
  -8   7   5     2446.03     2438.23     77.69 o 
  -7   7   5      324.10      296.20     16.59 o 
  -6   7   5     3418.92     3302.89     99.32 o 
  -5   7   5      771.85      786.30     28.67 o 
  -4   7   5     5156.14     5213.68    160.81 o 
  -3   7   5        0.09        5.82      4.71 o 
  -2   7   5     8808.88     8563.27    194.25 o 
  -1   7   5     1711.16     1764.18     39.64 o 
   0   7   5     4006.95     3895.36     81.50 o 
   1   7   5      468.19      522.74     14.72 o 
   2   7   5    10310.30     9930.05    194.68 o 
   3   7   5     1236.40     1220.30     26.98 o 
   4   7   5     2499.08     2411.76     58.35 o 
   5   7   5     3007.77     2929.90     70.55 o 
   6   7   5      511.04      528.10     21.67 o 
   7   7   5      422.84      387.64     18.33 o 
   8   7   5      112.31      145.73     13.67 o 
   9   7   5      982.97      875.75     35.43 o 
  -8   8   5      224.96      226.83     15.24 o 
  -7   8   5     1056.14     1119.68     40.39 o 
  -6   8   5      170.24      179.72     23.31 o 
  -5   8   5      214.01      249.53     13.74 o 
  -4   8   5      209.81      230.55      9.93 o 
  -3   8   5     5819.79     5996.22    138.01 o 
  -2   8   5      197.47      228.64     15.47 o 
  -1   8   5      773.88      761.69     18.34 o 
   0   8   5      825.50      832.65     19.68 o 
   1   8   5      743.49      760.96     16.10 o 
   2   8   5     2902.94     2816.55     57.96 o 
   3   8   5     1323.82     1306.70     29.51 o 
   4   8   5      504.21      557.33     15.26 o 
   5   8   5      111.53      149.76      8.54 o 
   6   8   5     2946.07     3054.98     92.97 o 
   7   8   5        3.31        1.25      7.31 o 
   8   8   5     2263.94     2166.62     70.73 o 
  -8   9   5      957.49      986.96     37.95 o 
  -7   9   5      817.92      757.11     39.10 o 
  -6   9   5     2699.13     2562.62     79.85 o 
  -5   9   5      294.01      293.70     15.45 o 
  -4   9   5     5125.38     5040.78    117.82 o 
  -3   9   5      731.06      796.38     22.91 o 
  -2   9   5     4987.61     4881.91    113.19 o 
  -1   9   5      730.39      763.43     18.85 o 
   0   9   5     9956.99     9605.92    187.47 o 
   1   9   5     3313.36     3394.61     74.18 o 
   2   9   5     3253.77     3244.20     76.77 o 
   3   9   5      527.54      529.33     14.58 o 
   4   9   5     3484.68     3453.34     71.64 o 
   5   9   5      378.79      361.81     15.11 o 
   6   9   5     1792.80     1711.34     45.24 o 
   7   9   5     1624.11     1555.29     81.91 o 
   8   9   5      326.29      365.08     19.80 o 
  -8  10   5      166.94      155.46     14.98 o 
  -7  10   5       28.86       35.43      9.28 o 
  -6  10   5        1.19        4.40      7.67 o 
  -5  10   5      440.39      464.85     16.65 o 
  -4  10   5     1223.42     1169.72     32.15 o 
  -3  10   5       21.66       38.05     16.56 o 
  -2  10   5      859.88      886.45     24.93 o 
  -1  10   5      283.62      329.93     10.69 o 
   0  10   5      842.14      832.07     20.43 o 
   1  10   5       77.40      108.40      7.37 o 
   2  10   5      296.37      286.85     11.24 o 
   3  10   5        6.45        9.55      4.93 o 
   4  10   5     3380.66     3292.36     68.76 o 
   5  10   5       80.13       66.53      8.59 o 
   6  10   5      999.31      975.24     33.58 o 
   7  10   5       50.46       55.99     26.40 o 
   8  10   5      853.03      832.50     42.13 o 
  -7  11   5       98.55      110.44     15.51 o 
  -6  11   5     1863.75     1858.21     61.34 o 
  -5  11   5       18.50       32.31      7.22 o 
  -4  11   5     6238.12     6126.44    142.88 o 
  -3  11   5      162.39      158.83     11.20 o 
  -2  11   5    10469.41    10081.14    213.75 o 
  -1  11   5     2049.79     2085.01     45.03 o 
   0  11   5     5296.46     5296.50    106.28 o 
   1  11   5      527.96      468.92     18.89 o 
   2  11   5     2553.75     2519.92     76.26 o 
   3  11   5      645.22      578.65     16.26 o 
   4  11   5     2783.84     2655.71     65.40 o 
   5  11   5      497.55      447.21     19.68 o 
   6  11   5      371.99      414.95     16.57 o 
   7  11   5       69.54       88.14     11.83 o 
  -7  12   5        4.02       17.12     27.32 o 
  -6  12   5      590.05      570.11     25.71 o 
  -5  12   5        0.05       10.59      5.99 o 
  -4  12   5      219.79      233.12     11.58 o 
  -3  12   5       15.79       20.95      8.08 o 
  -2  12   5      105.91      121.20      7.59 o 
  -1  12   5        0.07       -2.59      5.37 o 
   0  12   5     1046.09      998.49     35.31 o 
   1  12   5       14.89       31.53      7.81 o 
   2  12   5     3094.64     3025.80     73.48 o 
   3  12   5      172.35      172.54     12.02 o 
   4  12   5      316.55      278.61     12.39 o 
   5  12   5      254.06      290.20     13.27 o 
   6  12   5     1654.19     1630.08     44.51 o 
   7  12   5      171.85      199.95     15.99 o 
  -6  13   5     2240.03     2268.72     89.91 o 
  -5  13   5        0.18        0.53      7.63 o 
  -4  13   5     2143.34     2250.72     59.46 o 
  -3  13   5       34.08       30.15      7.50 o 
  -2  13   5     3256.90     3274.08     68.92 o 
  -1  13   5       63.01       81.78      8.40 o 
   0  13   5     3159.35     3218.60     77.98 o 
   1  13   5      977.13      893.46     26.62 o 
   2  13   5     4012.07     3895.05    113.31 o 
   3  13   5        0.23       34.33     12.55 o 
   4  13   5      508.49      592.46     24.96 o 
   5  13   5       74.84      124.15     24.74 o 
   6  13   5      612.63      603.19     21.64 o 
  -5  14   5      315.23      315.44     28.32 o 
  -4  14   5       89.37      124.13     10.56 o 
  -3  14   5      124.38      141.66      9.15 o 
  -2  14   5      671.07      701.44     23.14 o 
  -1  14   5      131.95      138.84     10.07 o 
   0  14   5      142.86      176.45     10.43 o 
   1  14   5      406.18      413.59     19.95 o 
   2  14   5      380.48      335.21     34.64 o 
   3  14   5      368.77      414.12     29.08 o 
   4  14   5     2800.77     2488.90    110.05 o 
   5  14   5      105.38      137.08     13.86 o 
  -4  15   5     1634.18     1597.28     44.98 o 
  -3  15   5        1.88       20.19      8.59 o 
  -2  15   5      793.98      814.27     26.24 o 
  -1  15   5       55.39       71.43     10.08 o 
   0  15   5     2365.89     2353.13     73.25 o 
   1  15   5      239.92      232.38     15.37 o 
   2  15   5     1204.69     1298.97     45.22 o 
   3  15   5        6.41       18.58     12.45 o 
   4  15   5      613.95      670.81     41.76 o 
  -3  16   5      398.78      417.41     22.37 o 
  -2  16   5        2.84        7.95      9.31 o 
  -1  16   5      869.62      837.22     48.07 o 
   0  16   5      256.27      272.00     17.66 o 
   1  16   5      252.65      251.60     28.60 o 
   2  16   5     1030.28     1034.37     38.94 o 
   3  16   5      246.48      263.81     27.21 o 
  -1  17   5      326.22      392.13     31.67 o 
   0  17   5      219.55      225.05     24.09 o 
   1  17   5        8.53       19.91     15.04 o 
  -8   0   6     2716.31     2685.28    116.34 o 
  -6   0   6      365.49      390.99     19.87 o 
  -4   0   6    22675.97    22348.76    619.28 o 
  -2   0   6     9539.03     9406.92    262.69 o 
   0   0   6    17064.25    16410.53   1091.21 o 
   2   0   6    15018.69    14356.00    399.60 o 
   4   0   6     3034.58     2956.78    122.61 o 
   6   0   6     3851.99     3465.07    144.56 o 
   8   0   6     2444.90     2215.22     99.09 o 
  -8   1   6     1394.17     1474.85     48.55 o 
  -7   1   6       66.84       74.49      7.22 o 
  -6   1   6     1808.87     1790.77     38.97 o 
  -5   1   6      378.79      375.70     10.79 o 
  -4   1   6     3421.87     3483.12     70.91 o 
  -3   1   6     2593.24     2701.67     55.45 o 
  -2   1   6     3791.34     3647.15     73.62 o 
  -1   1   6     3160.28     3161.53     81.65 o 
   0   1   6      229.71      337.24      7.78 o 
   1   1   6     1217.61     1453.32     25.09 o 
   2   1   6       22.65       22.73      3.67 o 
   3   1   6        0.85        6.77      3.64 o 
   4   1   6      715.83      756.06     26.37 o 
   5   1   6     1007.79      976.08     32.99 o 
   6   1   6     1234.65     1255.00     41.50 o 
   7   1   6       37.47       41.84     10.06 o 
   8   1   6     1254.28     1243.46     43.13 o 
   9   1   6      152.94      144.04     13.75 o 
  -9   2   6      111.64      140.45     18.88 o 
  -8   2   6      252.73      274.92     15.17 o 
  -7   2   6       11.51       19.95     21.05 o 
  -6   2   6     7787.30     7579.01    175.62 o 
  -5   2   6      466.87      527.66     13.78 o 
  -4   2   6     2170.85     2140.98     44.83 o 
  -3   2   6      141.27      148.85      5.66 o 
  -2   2   6    24226.11    23206.03    712.16 o 
  -1   2   6     3386.78     3577.06     72.21 o 
   0   2   6    25037.68    23901.35    472.30 o 
   1   2   6      373.22      335.03      7.96 o 
   2   2   6    15645.69    15409.82    303.79 o 
   3   2   6      165.31      179.18      7.91 o 
   4   2   6    14429.58    14395.56    598.16 o 
   5   2   6      310.28      316.22     14.38 o 
   6   2   6     6467.71     6074.19    173.94 o 
   7   2   6      536.04      501.88     21.26 o 
   8   2   6      929.21      909.92     34.08 o 
   9   2   6        6.96        3.07      7.67 o 
  -9   3   6      964.19     1010.25     37.75 o 
  -8   3   6     1579.45     1510.95     50.55 o 
  -7   3   6       88.29      103.65     12.10 o 
  -6   3   6     3442.53     3503.23    115.51 o 
  -5   3   6     1631.62     1575.55     39.97 o 
  -4   3   6     1929.43     1937.64     40.82 o 
  -3   3   6     2645.89     2642.68     54.27 o 
  -2   3   6      138.07      142.39      5.22 o 
  -1   3   6     1115.37     1099.88     32.17 o 
   0   3   6     4413.86     4522.13     75.32 o 
   1   3   6     3621.88     3642.14     65.41 o 
   2   3   6      602.43      709.69     15.01 o 
   3   3   6     2680.02     2737.46     50.54 o 
   4   3   6     1591.25     1759.51     53.99 o 
   5   3   6      221.27      241.97     12.74 o 
   6   3   6      782.22      718.23     26.76 o 
   7   3   6      359.32      368.67     17.78 o 
   8   3   6      909.15      846.98     32.47 o 
   9   3   6      212.91      229.74     15.44 o 
  -9   4   6      693.34      685.53     28.86 o 
  -8   4   6      828.80      810.61     31.51 o 
  -7   4   6      803.85      780.45     29.66 o 
  -6   4   6      740.79      778.94     28.64 o 
  -5   4   6      314.00      303.97     14.97 o 
  -4   4   6     9914.74    10233.47    234.38 o 
  -3   4   6     1830.05     1793.13     64.76 o 
  -2   4   6     4758.13     4777.64     99.38 o 
  -1   4   6      195.14      172.54      4.71 o 
   0   4   6     5917.92     5806.65     92.99 o 
   1   4   6     1563.74     1742.64     52.83 o 
   2   4   6    10583.08    10506.06    205.50 o 
   3   4   6     1131.23     1100.34     22.26 o 
   4   4   6     4801.97     4617.84    132.78 o 
   5   4   6     1380.03     1495.55     77.91 o 
   6   4   6      620.45      634.56     24.48 o 
   7   4   6       35.73       22.90      7.27 o 
   8   4   6     1462.91     1363.57     46.63 o 
   9   4   6       11.24       27.89      9.31 o 
  -9   5   6       95.91      126.28     13.59 o 
  -8   5   6     1951.22     1975.91     64.27 o 
  -7   5   6     1345.74     1328.23     45.13 o 
  -6   5   6     1130.02     1083.17     37.45 o 
  -5   5   6      562.11      514.23     20.71 o 
  -4   5   6     1275.21     1222.48     44.38 o 
  -3   5   6     3429.73     3400.99     80.48 o 
  -2   5   6     2116.82     2199.32     43.97 o 
  -1   5   6     5882.83     5791.49     93.02 o 
   0   5   6       49.47       77.11      3.29 o 
   1   5   6     3318.18     3334.91     67.26 o 
   2   5   6      342.96      381.09     10.47 o 
   3   5   6     4304.70     4609.69    103.21 o 
   4   5   6        2.96       19.85      5.58 o 
   5   5   6     3336.32     3362.51     99.20 o 
   6   5   6     2110.39     1978.54     61.84 o 
   7   5   6      884.81      884.69     32.58 o 
   8   5   6      465.79      401.72     19.74 o 
   9   5   6      571.40      614.02     22.36 o 
  -9   6   6      311.17      296.69     18.67 o 
  -8   6   6       95.09      125.31     12.57 o 
  -7   6   6     1182.07     1111.32     39.62 o 
  -6   6   6     1991.23     1948.93     61.79 o 
  -5   6   6     2593.01     2500.24     76.07 o 
  -4   6   6      722.70      790.90     30.11 o 
  -3   6   6      783.92      758.32     20.97 o 
  -2   6   6     5914.22     5860.87    116.18 o 
  -1   6   6     1456.20     1524.50     26.14 o 
   0   6   6     7347.93     7381.27    168.07 o 
   1   6   6      229.50      186.82      7.40 o 
   2   6   6     4152.66     4042.16     81.25 o 
   3   6   6      302.53      297.82      8.50 o 
   4   6   6     5537.40     5308.17    162.09 o 
   5   6   6      531.32      549.97     21.65 o 
   6   6   6     3318.77     3104.52    150.87 o 
   7   6   6      219.74      223.11     14.58 o 
   8   6   6      308.40      319.62     23.39 o 
   9   6   6     1024.22     1016.39     57.11 o 
  -8   7   6      284.49      260.35     16.90 o 
  -7   7   6      237.79      234.56     15.09 o 
  -6   7   6     2132.70     2086.41     66.16 o 
  -5   7   6     2112.57     2115.30     65.92 o 
  -4   7   6     1044.74     1107.13     37.50 o 
  -3   7   6     9135.78     8625.94    196.26 o 
  -2   7   6        6.98       24.36      7.12 o 
  -1   7   6     3783.99     3628.37     73.08 o 
   0   7   6      370.45      413.35      9.77 o 
   1   7   6     8068.73     7957.51    156.67 o 
   2   7   6       35.61       41.54      4.09 o 
   3   7   6     3169.77     3048.77     67.49 o 
   4   7   6     1126.70     1138.78     26.68 o 
   5   7   6     2071.96     2013.07     50.41 o 
   6   7   6        7.57        7.31      6.42 o 
   7   7   6     2431.16     2429.75     75.63 o 
   8   7   6      915.98      817.70     56.12 o 
  -8   8   6      223.11      238.47     16.27 o 
  -7   8   6     1576.05     1457.44     57.23 o 
  -6   8   6       10.41       13.14      6.80 o 
  -5   8   6      778.12      716.91     27.52 o 
  -4   8   6     1888.35     1898.71     47.71 o 
  -3   8   6     2543.20     2448.62     59.39 o 
  -2   8   6      835.76      889.08     24.32 o 
  -1   8   6      130.40      130.00      6.15 o 
   0   8   6     1207.83     1247.27     27.80 o 
   1   8   6      110.08      116.64      5.04 o 
   2   8   6     1413.22     1368.98     38.22 o 
   3   8   6      242.05      262.53      9.23 o 
   4   8   6       70.35       68.97      5.71 o 
   5   8   6     1102.42     1023.54     28.60 o 
   6   8   6      401.80      379.51     18.10 o 
   7   8   6      310.77      303.63     23.31 o 
   8   8   6       69.21       63.77     11.14 o 
  -8   9   6      526.94      579.89     27.03 o 
  -7   9   6      799.41      824.05     32.80 o 
  -6   9   6        1.30       -2.27     10.51 o 
  -5   9   6     1660.39     1581.15     68.17 o 
  -4   9   6      559.69      565.11     18.24 o 
  -3   9   6     1507.36     1508.33     38.99 o 
  -2   9   6     1403.21     1414.96     36.55 o 
  -1   9   6    10469.85     9926.85    194.22 o 
   0   9   6     1869.73     1843.70     39.65 o 
   1   9   6     4612.54     4502.19     90.43 o 
   2   9   6       14.49        6.02      4.94 o 
   3   9   6     6314.46     6030.43    138.99 o 
   4   9   6      120.44      123.44      6.91 o 
   5   9   6     4664.63     4646.00    109.52 o 
   6   9   6      729.25      679.47     38.13 o 
   7   9   6      989.15     1011.55     37.80 o 
   8   9   6        3.92       11.61      8.92 o 
  -7  10   6      427.21      403.10     20.93 o 
  -6  10   6       66.95       73.93     12.51 o 
  -5  10   6     2514.82     2530.40     78.93 o 
  -4  10   6       15.45       36.81      7.92 o 
  -3  10   6       94.54      106.55      8.01 o 
  -2  10   6      622.33      681.98     18.03 o 
  -1  10   6      972.89      881.17     31.39 o 
   0  10   6     1003.88     1043.18     24.67 o 
   1  10   6      288.42      295.75      9.98 o 
   2  10   6      562.09      539.34     28.88 o 
   3  10   6     1231.45     1153.66     27.44 o 
   4  10   6      437.91      382.71     12.95 o 
   5  10   6       51.97       40.25      8.11 o 
   6  10   6        1.06       11.10      7.62 o 
   7  10   6      736.58      645.54     27.63 o 
  -7  11   6      735.12      750.86     31.69 o 
  -6  11   6      185.92      199.45     14.64 o 
  -5  11   6     3162.17     3168.00     97.75 o 
  -4  11   6       10.11       10.67      7.30 o 
  -3  11   6     2238.13     2248.91     70.30 o 
  -2  11   6      362.52      364.82     12.14 o 
  -1  11   6     2978.28     3089.96     64.46 o 
   0  11   6      988.83      989.76     24.37 o 
   1  11   6     7217.12     7195.59    164.20 o 
   2  11   6      773.05      736.06     22.59 o 
   3  11   6     4666.27     4742.58    126.51 o 
   4  11   6      528.18      516.91     21.58 o 
   5  11   6     2207.12     2247.14     69.65 o 
   6  11   6        0.66        8.24      5.89 o 
   7  11   6     1460.02     1514.63     52.56 o 
  -6  12   6       81.72       80.47     12.30 o 
  -5  12   6       25.52       18.22      9.17 o 
  -4  12   6        8.40       17.68      7.77 o 
  -3  12   6     1400.45     1358.38     46.21 o 
  -2  12   6        1.61       -1.33      5.24 o 
  -1  12   6        7.33       16.26      5.67 o 
   0  12   6        3.46       -3.03      5.04 o 
   1  12   6       24.99       19.06      5.48 o 
   2  12   6       69.66      108.02     20.20 o 
   3  12   6        6.89        7.07      7.73 o 
   4  12   6       32.97       62.54      9.29 o 
   5  12   6     1207.02     1200.69     34.22 o 
   6  12   6       95.96      135.98     12.01 o 
  -6  13   6       84.57       99.62     13.43 o 
  -5  13   6      439.31      486.64     23.43 o 
  -4  13   6      342.62      364.95     19.16 o 
  -3  13   6     3087.33     3136.10     78.00 o 
  -2  13   6        0.10       -6.07      6.24 o 
  -1  13   6     2612.06     2488.88     77.13 o 
   0  13   6      376.27      391.04     20.03 o 
   1  13   6     2855.09     2795.60     85.08 o 
   2  13   6       48.52       57.36      9.23 o 
   3  13   6     3373.12     3418.30    143.58 o 
   4  13   6       23.46       23.18      8.60 o 
   5  13   6     1659.78     1710.23     56.95 o 
   6  13   6      615.09      594.58     26.80 o 
  -5  14   6     1589.60     1513.56     53.05 o 
  -4  14   6       42.04       44.87      8.25 o 
  -3  14   6       51.11       42.69     14.63 o 
  -2  14   6      119.06      139.20     13.16 o 
  -1  14   6      205.05      237.61     15.39 o 
   0  14   6      314.73      341.73     18.30 o 
   1  14   6       13.74       16.36      8.24 o 
   2  14   6       65.51       89.67     15.55 o 
   3  14   6      428.08      425.27     30.65 o 
   4  14   6      128.96      196.81     23.37 o 
   5  14   6      169.83      200.30     15.36 o 
  -4  15   6       68.60       82.20     10.22 o 
  -3  15   6     1545.81     1546.30     53.65 o 
  -2  15   6      481.80      504.01     24.37 o 
  -1  15   6     2438.82     2443.67     77.39 o 
   0  15   6      107.21       97.84     18.25 o 
   1  15   6     1863.68     1916.88     88.77 o 
   2  15   6       49.92       53.58     16.63 o 
   3  15   6      763.32      788.28     45.54 o 
   4  15   6      178.05      200.80     23.87 o 
  -2  16   6       79.30      105.23     16.44 o 
  -1  16   6       22.19       42.14     16.08 o 
   0  16   6      309.35      337.93     28.09 o 
   1  16   6      218.20      195.89     23.88 o 
   2  16   6      924.56      996.51     54.80 o 
  -7   0   7       59.24       95.36     14.09 o 
  -5   0   7     4349.63     4255.20    122.67 o 
  -3   0   7      142.58      137.26      8.25 o 
  -1   0   7     1301.06     1291.25     39.71 o 
   1   0   7    17745.74    18809.53    428.24 o 
   3   0   7     2920.69     2675.27    111.84 o 
   5   0   7     8948.95     9097.28    362.84 o 
   7   0   7     5426.71     5110.15    210.72 o 
   9   0   7      145.64      144.92     19.34 o 
  -8   1   7      539.26      528.24     32.42 o 
  -7   1   7     4703.03     4696.68    111.76 o 
  -6   1   7        3.40        8.23      4.58 o 
  -5   1   7     5707.89     5689.97    114.64 o 
  -4   1   7        2.88        4.42      3.40 o 
  -3   1   7     7328.98     7133.50    142.08 o 
  -2   1   7     5697.52     5738.13    114.70 o 
  -1   1   7     6378.25     6223.51    114.22 o 
   0   1   7      262.54      371.44      8.55 o 
   1   1   7     6003.00     5949.07    135.43 o 
   2   1   7      196.84      181.03     10.27 o 
   3   1   7     1589.65     1514.96     38.69 o 
   4   1   7     2183.95     2153.62     65.45 o 
   5   1   7      165.03      161.27     10.33 o 
   6   1   7        6.88       15.18      5.87 o 
   7   1   7      114.51      107.00     19.07 o 
   8   1   7      482.41      526.58     23.55 o 
   9   1   7       14.51       13.86      8.93 o 
  -9   2   7       51.38       48.34     14.67 o 
  -8   2   7        6.72        7.50     15.00 o 
  -7   2   7      319.35      306.58     29.27 o 
  -6   2   7     2147.10     2052.72     51.58 o 
  -5   2   7      213.48      232.82      9.75 o 
  -4   2   7      762.54      754.85     18.17 o 
  -3   2   7     4239.12     4128.05     83.56 o 
  -2   2   7      169.99      168.39      7.08 o 
  -1   2   7    10759.95    11147.37    195.04 o 
   0   2   7      323.72      287.55      7.04 o 
   1   2   7      926.03      857.63     17.36 o 
   2   2   7       39.22       52.62      4.23 o 
   3   2   7    14662.39    14892.87    338.66 o 
   4   2   7      981.54      985.35     38.42 o 
   5   2   7     6965.56     6910.72    196.57 o 
   6   2   7       80.63       79.47      9.71 o 
   7   2   7      727.78      712.55     27.98 o 
   8   2   7       10.10       12.08      7.65 o 
   9   2   7     2659.91     2673.61     84.52 o 
  -9   3   7     1745.70     1805.95     60.09 o 
  -8   3   7      377.27      396.21     19.49 o 
  -7   3   7     2617.52     2584.21     79.48 o 
  -6   3   7       49.45       56.76      8.46 o 
  -5   3   7     5415.71     5147.16    120.84 o 
  -4   3   7      189.17      173.38      7.98 o 
  -3   3   7     7179.43     7225.09    143.81 o 
  -2   3   7      182.21      239.02      7.62 o 
  -1   3   7     6612.03     6463.77    142.03 o 
   0   3   7       10.77       13.00      5.65 o 
   1   3   7     1035.68      974.78     22.02 o 
   2   3   7      599.88      578.75     13.04 o 
   3   3   7     1550.46     1551.70     34.47 o 
   4   3   7       30.54      110.44     12.18 o 
   5   3   7      206.96      204.07     12.06 o 
   6   3   7     2374.58     2353.36     72.55 o 
   7   3   7       50.57       58.73     10.72 o 
   8   3   7      209.57      197.68     13.93 o 
   9   3   7      280.38      238.53     16.15 o 
  -9   4   7        2.89       10.11      9.11 o 
  -8   4   7     1181.68     1139.42     40.89 o 
  -7   4   7       15.91       15.59      7.25 o 
  -6   4   7      456.06      422.16     18.84 o 
  -5   4   7     2423.17     2392.17     72.85 o 
  -4   4   7     3334.88     3300.97     78.90 o 
  -3   4   7     1992.16     2096.98     51.41 o 
  -2   4   7     2104.43     2058.49     43.09 o 
  -1   4   7     1761.46     1794.72     30.68 o 
   0   4   7      874.05      926.91     18.64 o 
   1   4   7    15473.24    14815.30    294.38 o 
   2   4   7      915.70      889.88     17.05 o 
   3   4   7     3603.59     3449.52     63.17 o 
   4   4   7      222.47      204.64     15.67 o 
   5   4   7     1071.57     1064.80     36.36 o 
   6   4   7       87.79       90.44      9.22 o 
   7   4   7     7039.26     7062.24    349.43 o 
   8   4   7       42.00       57.02      9.41 o 
   9   4   7      681.10      631.22     27.68 o 
  -9   5   7      884.77      957.34     37.25 o 
  -8   5   7      606.12      551.05     24.78 o 
  -7   5   7      930.97      972.16     35.57 o 
  -6   5   7      115.18      123.76     16.55 o 
  -5   5   7     4684.33     4645.84    135.44 o 
  -4   5   7      506.64      518.07     20.80 o 
  -3   5   7     3341.63     3268.32     77.96 o 
  -2   5   7     2004.82     1845.83     45.68 o 
  -1   5   7     2996.19     2954.70     85.84 o 
   0   5   7     5117.88     5358.79     95.46 o 
   1   5   7     4195.56     4149.50     83.37 o 
   2   5   7     5530.21     5628.10    112.01 o 
   3   5   7      125.47      127.65      5.48 o 
   4   5   7     7897.83     7628.90    155.43 o 
   5   5   7       20.84        5.58      8.23 o 
   6   5   7      695.49      713.39     27.36 o 
   7   5   7       80.09      102.90     13.87 o 
   8   5   7     1301.23     1288.50     45.24 o 
  -8   6   7     1101.73     1087.95     40.16 o 
  -7   6   7      135.52      154.68     12.69 o 
  -6   6   7     2597.11     2466.03     76.55 o 
  -5   6   7       10.74       20.49      6.32 o 
  -4   6   7     1392.38     1256.36     41.71 o 
  -3   6   7     2081.42     2065.54     68.44 o 
  -2   6   7     4396.37     4131.47     97.33 o 
  -1   6   7     5550.71     5374.03    107.39 o 
   0   6   7     4375.35     4206.03     84.36 o 
   1   6   7     4354.20     4471.79     90.86 o 
   2   6   7     2616.90     2646.60     54.74 o 
   3   6   7     4708.48     4646.28    112.50 o 
   4   6   7       43.42       43.02      4.82 o 
   5   6   7     3876.71     3357.63    140.28 o 
   6   6   7       81.07      100.71     10.18 o 
   7   6   7      312.42      309.24     16.74 o 
   8   6   7        0.17       -2.93      7.16 o 
  -8   7   7       94.85       98.64     12.52 o 
  -7   7   7     1397.20     1406.16     48.52 o 
  -6   7   7      482.13      462.66     22.27 o 
  -5   7   7      302.98      324.61     16.54 o 
  -4   7   7      814.79      690.43     26.34 o 
  -3   7   7     2486.42     2471.05     79.80 o 
  -2   7   7        5.65       16.29      4.00 o 
  -1   7   7     3292.55     3256.73     77.34 o 
   0   7   7     3660.17     3523.86     82.98 o 
   1   7   7       84.61      106.43      5.50 o 
   2   7   7     3223.77     3057.20     62.94 o 
   3   7   7      526.25      539.93     13.24 o 
   4   7   7     1760.42     1909.82     37.54 o 
   5   7   7       61.49       61.85      9.07 o 
   6   7   7     2229.88     2310.49     72.06 o 
   7   7   7      830.80      778.36     30.47 o 
   8   7   7      803.33      837.90     32.99 o 
  -8   8   7     1658.58     1748.93     73.72 o 
  -7   8   7       33.59       39.64      9.91 o 
  -6   8   7      953.08      907.45     34.26 o 
  -5   8   7      801.95      805.60     30.57 o 
  -4   8   7     4442.61     4332.64    127.47 o 
  -3   8   7      443.23      491.69     20.62 o 
  -2   8   7     3685.45     3487.81    103.08 o 
  -1   8   7     2082.86     2058.79     51.15 o 
   0   8   7     1885.61     1847.50     46.18 o 
   1   8   7     1389.40     1316.78     29.31 o 
   2   8   7     2226.41     2226.54     47.20 o 
   3   8   7     1959.63     1904.79     37.24 o 
   4   8   7     1027.09     1030.55     26.62 o 
   5   8   7     2412.46     2220.72     55.74 o 
   6   8   7       21.06       26.68      7.76 o 
   7   8   7      494.14      422.89     20.66 o 
   8   8   7       38.67       31.96     14.05 o 
  -7   9   7      138.10      153.52     14.77 o 
  -6   9   7       20.02       46.52      9.58 o 
  -5   9   7      526.15      551.74     23.84 o 
  -4   9   7      852.19      875.80     65.71 o 
  -3   9   7      266.50      318.98     16.01 o 
  -2   9   7     5963.20     5564.92    130.04 o 
  -1   9   7      120.36      119.49      8.20 o 
   0   9   7     3020.71     2955.98     71.38 o 
   1   9   7     1452.51     1532.29     49.97 o 
   2   9   7     3885.40     3874.36     91.74 o 
   3   9   7        8.60       22.83      5.85 o 
   4   9   7     3921.40     3957.69     82.02 o 
   5   9   7      400.35      367.83     15.28 o 
   6   9   7     3089.87     3081.57     93.92 o 
   7   9   7        2.37       -2.62      9.39 o 
  -7  10   7       12.03       17.78      8.80 o 
  -6  10   7     4243.63     4241.53    127.61 o 
  -5  10   7       58.03       60.44      9.29 o 
  -4  10   7     2080.13     1920.87     72.56 o 
  -3  10   7      602.24      533.30     22.37 o 
  -2  10   7     2796.38     2722.93     67.24 o 
  -1  10   7       53.26       76.35      7.23 o 
   0  10   7     3676.80     3651.99     87.30 o 
   1  10   7      762.07      724.61     21.93 o 
   2  10   7      247.10      250.74     14.00 o 
   3  10   7      473.32      451.62     13.73 o 
   4  10   7     1246.57     1238.19     32.16 o 
   5  10   7      145.26      135.15      9.73 o 
   6  10   7      213.23      204.47     13.67 o 
   7  10   7      173.98      173.93     14.41 o 
  -6  11   7       24.64       43.48     10.18 o 
  -5  11   7       83.63       85.72     16.69 o 
  -4  11   7      167.53      191.41     23.29 o 
  -3  11   7      155.25      149.75     14.95 o 
  -2  11   7     1682.44     1645.05     43.70 o 
  -1  11   7      223.98      242.71     11.44 o 
   0  11   7     1413.43     1435.28     38.36 o 
   1  11   7      484.84      462.34     20.39 o 
   2  11   7     2415.15     2428.24     74.38 o 
   3  11   7      328.51      317.36     11.95 o 
   4  11   7     1529.10     1492.78     40.58 o 
   5  11   7       12.68       20.12      7.82 o 
   6  11   7      849.67      834.35     32.25 o 
  -6  12   7      454.31      451.32     23.23 o 
  -5  12   7        3.83       -6.92      7.41 o 
  -4  12   7     3145.22     3078.73     95.03 o 
  -3  12   7        2.01        3.15      5.71 o 
  -2  12   7     1720.90     1652.61     44.25 o 
  -1  12   7      143.65      129.27      9.25 o 
   0  12   7     1117.62     1115.08     39.15 o 
   1  12   7       35.99       26.21      9.85 o 
   2  12   7     2330.54     2320.81     72.19 o 
   3  12   7       51.31       52.47      6.43 o 
   4  12   7       12.23       20.61     11.68 o 
   5  12   7       60.53       78.73     14.80 o 
   6  12   7        7.51       10.57      7.65 o 
  -5  13   7       34.55       43.22     11.51 o 
  -4  13   7      683.23      717.21     29.85 o 
  -3  13   7       51.65       66.42      8.56 o 
  -2  13   7      437.49      489.95     18.48 o 
  -1  13   7      536.62      543.41     24.03 o 
   0  13   7     2592.79     2509.26     77.83 o 
   1  13   7      502.42      486.82     23.10 o 
   2  13   7     2508.10     2398.76     75.14 o 
   3  13   7       74.95      121.27     17.46 o 
   4  13   7     2292.95     2125.86     67.69 o 
   5  13   7      833.98      835.22     34.77 o 
  -4  14   7      329.23      340.41     16.07 o 
  -3  14   7      213.74      215.56     18.90 o 
  -2  14   7     1869.92     1924.79     63.38 o 
  -1  14   7      144.95      152.51     14.14 o 
   0  14   7     1217.29     1207.61     43.09 o 
   1  14   7       92.00       93.01     11.52 o 
   2  14   7       53.79       90.20     16.17 o 
   3  14   7      483.86      540.62     34.91 o 
   4  14   7      308.97      353.45     28.30 o 
  -3  15   7      403.68      417.80     26.87 o 
  -2  15   7      268.57      258.33     22.05 o 
  -1  15   7      111.74      137.49     14.18 o 
   0  15   7      899.47      888.89     34.93 o 
   1  15   7      246.23      289.12     25.42 o 
   2  15   7      605.84      569.91     36.92 o 
   3  15   7      844.96      834.12     47.93 o 
  -1  16   7       78.81       91.31     12.60 o 
   0  16   7       90.71      126.51     20.66 o 
   1  16   7      944.23     1000.79     55.55 o 
  -6   0   8      748.87      688.31     36.52 o 
  -4   0   8     1305.58     1237.87     39.65 o 
  -2   0   8      153.19      203.94     19.33 o 
   0   0   8     7893.71     8184.26    230.06 o 
   2   0   8       54.42       62.10      6.69 o 
   4   0   8     3110.05     3308.90    138.25 o 
   6   0   8     4396.04     3886.61    162.44 o 
   8   0   8      915.86      816.82     45.33 o 
  -8   1   8     1382.35     1381.21     66.81 o 
  -7   1   8      130.76      136.12     11.35 o 
  -6   1   8     3115.96     3050.37     74.38 o 
  -5   1   8      442.87      414.51     14.25 o 
  -4   1   8    10822.77    10371.16    275.49 o 
  -3   1   8     2883.59     2845.00     58.98 o 
  -2   1   8    13860.45    13411.22    305.57 o 
  -1   1   8      929.04      945.37     18.88 o 
   0   1   8    11982.69    11877.17    207.82 o 
   1   1   8       13.48       10.50      2.30 o 
   2   1   8     6434.28     6010.81    151.81 o 
   3   1   8     1067.61     1020.42     35.72 o 
   4   1   8     5542.08     5159.74    148.60 o 
   5   1   8       88.71       87.54      8.89 o 
   6   1   8     2538.29     2572.91     98.26 o 
   7   1   8       86.23      111.96     11.27 o 
   8   1   8      394.98      420.84     21.63 o 
   9   1   8       84.95      105.01     13.34 o 
  -9   2   8       68.11      103.72     18.62 o 
  -8   2   8      207.92      204.21     20.43 o 
  -7   2   8      136.33      150.88     11.57 o 
  -6   2   8      588.80      571.76     18.48 o 
  -5   2   8       38.34       50.40      5.92 o 
  -4   2   8      314.04      330.54     11.96 o 
  -3   2   8      464.30      465.63     12.54 o 
  -2   2   8      604.04      647.06     15.97 o 
  -1   2   8     1492.39     1489.72     28.39 o 
   0   2   8      621.94      693.10     13.65 o 
   1   2   8       52.05       58.46      3.66 o 
   2   2   8    10442.23    11312.11    211.51 o 
   3   2   8     2192.56     2293.58     56.64 o 
   4   2   8     1958.38     1930.57     59.93 o 
   5   2   8       73.64       77.15     10.44 o 
   6   2   8     1051.74     1036.46     63.50 o 
   7   2   8       78.99       72.07      9.99 o 
   8   2   8     2824.59     2665.65     83.50 o 
   9   2   8       73.87      101.09     12.45 o 
  -8   3   8     1827.10     1746.43     57.72 o 
  -7   3   8      107.86      124.41     13.76 o 
  -6   3   8     4118.01     3989.64    117.83 o 
  -5   3   8       20.10       23.71      5.23 o 
  -4   3   8     3736.51     3502.70     83.78 o 
  -3   3   8     1610.34     1614.92     40.95 o 
  -2   3   8     7783.29     7328.12    146.03 o 
  -1   3   8      312.20      326.87      7.63 o 
   0   3   8    12348.56    12662.56    203.16 o 
   1   3   8      643.99      698.73     15.06 o 
   2   3   8     9400.10     9798.28    172.74 o 
   3   3   8       70.42       68.22      5.36 o 
   4   3   8     3318.49     3400.67    100.25 o 
   5   3   8     2407.74     2317.99    101.32 o 
   6   3   8      315.09      321.71     16.46 o 
   7   3   8       61.39       92.49     10.88 o 
   8   3   8      467.24      491.86     22.93 o 
  -8   4   8      488.72      537.72     24.36 o 
  -7   4   8      213.33      220.99     19.07 o 
  -6   4   8        7.21       12.03      7.15 o 
  -5   4   8      940.46      948.23     33.52 o 
  -4   4   8      684.18      667.92     19.92 o 
  -3   4   8     2108.08     2105.36     52.75 o 
  -2   4   8      101.62      102.86      6.59 o 
  -1   4   8     1091.57      987.31     18.18 o 
   0   4   8       51.83       52.68      4.28 o 
   1   4   8     3635.46     3702.10     67.17 o 
   2   4   8      435.08      471.70     11.59 o 
   3   4   8     1407.31     1431.33     28.66 o 
   4   4   8     4475.20     4516.52    127.36 o 
   5   4   8      237.48      241.94     13.80 o 
   6   4   8     3416.55     3168.89     95.73 o 
   7   4   8     1065.93     1050.96     43.39 o 
   8   4   8      290.07      280.46     16.65 o 
  -8   5   8      687.77      679.06     28.68 o 
  -7   5   8      985.35      969.31     36.04 o 
  -6   5   8     2620.00     2532.46    108.90 o 
  -5   5   8      165.89      147.87     11.20 o 
  -4   5   8     3104.29     2960.78     88.82 o 
  -3   5   8     1046.08     1067.44     28.84 o 
  -2   5   8     3434.75     3417.62    116.84 o 
  -1   5   8       48.69       83.17      7.03 o 
   0   5   8     4055.49     3903.03     95.75 o 
   1   5   8       68.88       78.50      4.90 o 
   2   5   8     7449.29     7229.90    143.26 o 
   3   5   8     2635.11     2657.39     50.06 o 
   4   5   8      339.88      364.07     14.51 o 
   5   5   8      178.80      165.12     13.21 o 
   6   5   8     1126.47     1153.76     69.26 o 
   7   5   8      666.83      681.98     28.02 o 
   8   5   8        0.89        2.42      8.12 o 
  -8   6   8      104.53      117.62     13.48 o 
  -7   6   8     1047.53     1009.23     53.05 o 
  -6   6   8      214.63      230.00     14.55 o 
  -5   6   8     3518.60     3030.28     91.99 o 
  -4   6   8       84.21      105.15     13.97 o 
  -3   6   8     1599.43     1547.09     49.78 o 
  -2   6   8      781.18      804.79     22.82 o 
  -1   6   8     4857.18     4742.41     95.60 o 
   0   6   8      296.75      319.42      9.59 o 
   1   6   8     3282.20     3316.22     67.73 o 
   2   6   8     1782.18     1815.74     39.12 o 
   3   6   8      479.77      529.43     13.20 o 
   4   6   8     1661.73     1599.89     35.80 o 
   5   6   8     3256.78     3413.75    101.82 o 
   6   6   8      755.93      745.08     32.06 o 
   7   6   8      163.08      165.57     13.44 o 
   8   6   8     1361.51     1217.62     43.91 o 
  -8   7   8      623.43      678.82     29.29 o 
  -7   7   8      237.13      244.88     15.99 o 
  -6   7   8      844.23      891.41     33.97 o 
  -5   7   8       65.56       59.59      9.16 o 
  -4   7   8     1973.55     1894.49     60.34 o 
  -3   7   8      471.62      492.03     37.41 o 
  -2   7   8     3542.19     3506.07     83.69 o 
  -1   7   8      435.45      431.31     14.70 o 
   0   7   8     1205.46     1174.44     31.17 o 
   1   7   8      697.32      747.16     18.44 o 
   2   7   8       16.86       34.74      7.11 o 
   3   7   8       10.05       32.11      4.81 o 
   4   7   8     2701.32     2643.39     50.62 o 
   5   7   8     2628.18     2658.04     81.29 o 
   6   7   8       59.04       81.31     10.19 o 
   7   7   8      794.31      807.66     47.68 o 
   8   7   8       37.86       53.02      9.85 o 
  -7   8   8      977.17      978.15     37.56 o 
  -6   8   8      100.38      104.01     12.00 o 
  -5   8   8     2256.62     2278.05     73.16 o 
  -4   8   8      111.30       92.38      9.97 o 
  -3   8   8     5187.38     4874.21    142.39 o 
  -2   8   8      230.17      232.38     10.81 o 
  -1   8   8     4153.91     4242.54    100.08 o 
   0   8   8     1958.68     1967.56     49.34 o 
   1   8   8     4929.74     4910.79    126.59 o 
   2   8   8       71.95       84.74      7.62 o 
   3   8   8     3937.38     3874.98     71.87 o 
   4   8   8       89.18      113.77      7.53 o 
   5   8   8     1013.86     1048.33     29.95 o 
   6   8   8     1262.80     1165.38     44.64 o 
   7   8   8      898.31      937.42     35.66 o 
  -7   9   8       41.58       46.88     10.62 o 
  -6   9   8       46.41       59.68     16.04 o 
  -5   9   8      192.00      177.35     13.33 o 
  -4   9   8     1265.70     1264.83     43.74 o 
  -3   9   8       76.36       90.49      9.96 o 
  -2   9   8      213.42      226.81     11.03 o 
  -1   9   8       48.00       49.68      6.29 o 
   0   9   8      642.72      680.25     21.00 o 
   1   9   8      164.09      155.74      9.60 o 
   2   9   8      216.21      210.65     10.15 o 
   3   9   8     1946.42     1851.00     41.27 o 
   4   9   8      476.56      499.54     15.17 o 
   5   9   8      791.21      826.27     25.20 o 
   6   9   8      439.23      395.52     19.84 o 
   7   9   8      756.36      720.83     42.50 o 
  -7  10   8     2024.54     2077.03     69.57 o 
  -6  10   8       46.40       60.02     10.99 o 
  -5  10   8     1311.99     1291.20     57.33 o 
  -4  10   8       41.18       52.01      9.75 o 
  -3  10   8     4313.18     4258.82    126.41 o 
  -2  10   8      645.66      648.74     27.43 o 
  -1  10   8     5801.36     5404.17    126.77 o 
   0  10   8        2.04       10.71      5.05 o 
   1  10   8     2410.96     2449.60     60.82 o 
   2  10   8     1304.59     1253.81     56.81 o 
   3  10   8     4807.15     4784.38    118.75 o 
   4  10   8      863.18      768.39     20.78 o 
   5  10   8      760.44      795.81     24.81 o 
   6  10   8        3.39       18.66     11.55 o 
   7  10   8      139.99      174.98     20.38 o 
  -6  11   8       22.17       25.54      9.90 o 
  -5  11   8      297.67      322.78     25.03 o 
  -4  11   8      108.44       98.58     11.49 o 
  -3  11   8      187.58      212.25     12.94 o 
  -2  11   8      228.48      248.29     11.94 o 
  -1  11   8      149.33      146.15      9.49 o 
   0  11   8        0.43       13.87      5.47 o 
   1  11   8      753.94      700.44     41.00 o 
   2  11   8       15.01        7.69      6.90 o 
   3  11   8      839.78      798.82     29.71 o 
   4  11   8        9.58        4.87      5.83 o 
   5  11   8     1484.27     1395.96     46.89 o 
   6  11   8      750.23      777.37     30.98 o 
  -5  12   8     3429.36     3396.99    105.16 o 
  -4  12   8        5.85       -7.24      6.97 o 
  -3  12   8     2721.27     2704.82     68.59 o 
  -2  12   8       11.88       17.77      6.29 o 
  -1  12   8     2243.60     2262.66     73.67 o 
   0  12   8       24.52       20.81      8.58 o 
   1  12   8     5048.15     4897.78    142.10 o 
   2  12   8      152.36      153.86     12.84 o 
   3  12   8      860.89      928.08     28.55 o 
   4  12   8       57.14       23.49     13.01 o 
   5  12   8     1235.26     1296.85     63.82 o 
  -5  13   8       26.32       26.58     15.17 o 
  -4  13   8       53.63       72.05      9.15 o 
  -3  13   8      193.86      190.08     12.23 o 
  -2  13   8      359.89      335.28     20.38 o 
  -1  13   8      848.91      812.60     32.10 o 
   0  13   8       34.48       29.37      8.59 o 
   1  13   8      431.76      407.05     20.44 o 
   2  13   8        9.04        6.11     11.03 o 
   3  13   8      666.17      616.15     37.48 o 
   4  13   8      283.41      329.74     26.17 o 
   5  13   8      503.91      497.55     23.55 o 
  -4  14   8       68.05       87.64     10.55 o 
  -3  14   8     1762.76     1726.86     47.65 o 
  -2  14   8      275.59      274.56     17.82 o 
  -1  14   8     2691.98     2790.55     86.89 o 
   0  14   8      260.02      231.99     17.62 o 
   1  14   8      681.67      727.59     51.10 o 
   2  14   8       92.53      137.47     14.02 o 
   3  14   8     1045.83     1065.25     55.96 o 
   4  14   8       56.18       67.51     15.88 o 
  -2  15   8       87.18      131.46     14.51 o 
  -1  15   8       88.90      103.93     13.43 o 
   0  15   8      443.90      495.17     32.75 o 
   1  15   8      382.64      320.60     19.57 o 
   2  15   8      689.25      690.44     41.44 o 
  -7   0   9      222.77      256.66     21.14 o 
  -5   0   9     2704.62     2656.97     79.84 o 
  -3   0   9     4139.38     4025.18    116.59 o 
  -1   0   9      395.82      420.96     17.09 o 
   1   0   9     4633.82     4398.09    104.32 o 
   3   0   9     1180.33     1190.68     41.73 o 
   5   0   9     1977.21     1935.97     86.86 o 
   7   0   9      297.11      291.42     22.89 o 
  -8   1   9      116.73      153.31     20.37 o 
  -7   1   9      859.66      822.13     43.95 o 
  -6   1   9       47.40       63.82      7.17 o 
  -5   1   9     3650.11     3587.32     86.44 o 
  -4   1   9       57.46       64.75      5.52 o 
  -3   1   9     3459.03     3248.22     67.30 o 
  -2   1   9     1432.32     1407.00     31.27 o 
  -1   1   9     7136.14     6971.64    139.63 o 
   0   1   9      203.82      211.08      6.94 o 
   1   1   9     9914.67     9954.25    162.34 o 
   2   1   9      102.95      118.12      5.55 o 
   3   1   9     8244.41     8692.88    200.97 o 
   4   1   9     2459.54     2462.92    107.29 o 
   5   1   9     4338.71     4184.45    123.14 o 
   6   1   9        2.09        6.25      6.33 o 
   7   1   9     1012.85      920.41     34.67 o 
   8   1   9        7.61       10.55      7.80 o 
  -8   2   9       62.41       77.61     15.46 o 
  -7   2   9     2337.84     2245.93     70.67 o 
  -6   2   9       31.29       44.76      6.15 o 
  -5   2   9      689.48      709.08     21.54 o 
  -4   2   9      507.14      513.46     16.74 o 
  -3   2   9      780.07      755.01     18.71 o 
  -2   2   9     3079.23     3110.01     64.48 o 
  -1   2   9     1974.82     1890.60     40.64 o 
   0   2   9        2.84       14.66      3.11 o 
   1   2   9       93.00      115.81     12.34 o 
   2   2   9      570.87      592.57     14.72 o 
   3   2   9       17.47       23.19      6.03 o 
   4   2   9      109.65      127.34     10.38 o 
   5   2   9      121.92      129.73     10.31 o 
   6   2   9      391.55      405.63     19.52 o 
   7   2   9     1303.31     1163.48     41.69 o 
   8   2   9      227.47      229.46     15.65 o 
  -8   3   9      144.43      149.79     20.50 o 
  -7   3   9     1117.14     1161.23     41.01 o 
  -6   3   9      603.86      622.44     25.09 o 
  -5   3   9     1266.57     1218.28     33.22 o 
  -4   3   9     2689.17     2652.93     65.18 o 
  -3   3   9     7931.98     7960.89    184.37 o 
  -2   3   9      150.67      146.31      6.38 o 
  -1   3   9     6174.95     5930.72    139.86 o 
   0   3   9        0.90        8.91      3.64 o 
   1   3   9     5865.75     5946.08    143.41 o 
   2   3   9     2374.30     2377.93     45.01 o 
   3   3   9     4780.06     4683.00     96.64 o 
   4   3   9      947.06     1041.68     77.84 o 
   5   3   9     1851.54     1745.28     56.34 o 
   6   3   9        4.10        4.39      6.32 o 
   7   3   9     2682.91     2530.12     79.61 o 
   8   3   9       23.33       19.03      8.79 o 
  -8   4   9        4.49       14.17      9.51 o 
  -7   4   9     1487.84     1499.62     50.87 o 
  -6   4   9     1275.93     1231.47     50.83 o 
  -5   4   9     3864.42     3744.53    111.31 o 
  -4   4   9     1092.18     1025.30     28.49 o 
  -3   4   9     1643.90     1565.88     40.47 o 
  -2   4   9      197.86      181.00      8.49 o 
  -1   4   9       74.61       87.25      4.21 o 
   0   4   9     6188.81     6182.93    110.13 o 
   1   4   9       12.06       29.52      3.47 o 
   2   4   9     1035.87     1109.51     27.62 o 
   3   4   9      195.30      197.90     14.02 o 
   4   4   9     1902.08     1944.52     50.01 o 
   5   4   9      189.60      165.23     12.16 o 
   6   4   9      791.39      827.50     31.66 o 
   7   4   9       33.61       40.00      9.15 o 
   8   4   9      200.63      232.04     16.05 o 
  -8   5   9      552.36      521.47     24.85 o 
  -7   5   9       55.57       67.70     11.02 o 
  -6   5   9      734.65      690.06     27.88 o 
  -5   5   9     1817.68     1815.71     58.46 o 
  -4   5   9       23.64       16.60     11.22 o 
  -3   5   9     3020.51     2965.16     72.15 o 
  -2   5   9     2374.51     2258.31     48.83 o 
  -1   5   9     7142.39     6846.93    136.26 o 
   0   5   9     3383.37     3306.23     60.59 o 
   1   5   9     4106.51     4046.63    129.72 o 
   2   5   9      181.01      203.49      8.02 o 
   3   5   9     1196.69     1149.98     24.22 o 
   4   5   9      982.91      947.69     36.15 o 
   5   5   9     4244.18     4055.73    143.75 o 
   6   5   9       21.01       35.34     10.85 o 
   7   5   9      699.68      687.56     28.54 o 
   8   5   9      137.50      154.87     14.76 o 
  -8   6   9      864.21      926.65     36.81 o 
  -7   6   9      922.98      932.22     35.86 o 
  -6   6   9       97.99      107.11     11.55 o 
  -5   6   9      330.72      300.69     16.16 o 
  -4   6   9     1289.58     1225.57     42.01 o 
  -3   6   9      430.76      444.52     19.52 o 
  -2   6   9     3454.49     3430.41     70.75 o 
  -1   6   9      692.61      674.47     17.30 o 
   0   6   9     1162.96     1100.64     25.58 o 
   1   6   9      610.60      569.27     15.07 o 
   2   6   9     6845.98     6892.91    137.24 o 
   3   6   9       47.53       59.20      4.89 o 
   4   6   9     1966.58     1955.74     42.98 o 
   5   6   9      114.80      114.55     11.12 o 
   6   6   9     1091.55     1084.42     39.19 o 
   7   6   9      685.27      635.27     28.00 o 
   8   6   9      870.12     1007.62     38.76 o 
  -7   7   9      629.00      588.75     26.67 o 
  -6   7   9      653.21      613.23     26.27 o 
  -5   7   9       59.84       72.23     15.80 o 
  -4   7   9     2942.13     2643.69     81.57 o 
  -3   7   9     1323.40     1273.33     43.16 o 
  -2   7   9      189.48      193.52      9.87 o 
  -1   7   9     1343.91     1359.70     30.88 o 
   0   7   9      977.19      931.93     26.08 o 
   1   7   9     1732.45     1735.26     44.20 o 
   2   7   9      264.87      270.94      9.70 o 
   3   7   9     5269.96     5081.41     92.83 o 
   4   7   9      673.58      655.77     16.29 o 
   5   7   9      178.80      143.39     11.71 o 
   6   7   9        1.85        1.16      6.72 o 
   7   7   9      315.44      301.20     25.39 o 
  -7   8   9       61.13       83.50     13.36 o 
  -6   8   9     1200.34     1169.66     56.45 o 
  -5   8   9      525.15      521.49     23.28 o 
  -4   8   9     1460.12     1377.85     50.93 o 
  -3   8   9      538.37      578.60     24.17 o 
  -2   8   9     2038.16     1851.40     47.66 o 
  -1   8   9      192.75      176.58      9.42 o 
   0   8   9     6539.60     6275.04    145.44 o 
   1   8   9     1850.54     1819.63     46.61 o 
   2   8   9     1386.56     1384.04     36.86 o 
   3   8   9     1014.76      993.32     22.12 o 
   4   8   9     3972.59     4212.44     87.40 o 
   5   8   9      904.17      806.73     33.66 o 
   6   8   9     1603.80     1789.26     59.29 o 
   7   8   9      114.45       99.61     12.08 o 
  -7   9   9        6.53       -0.41      8.33 o 
  -6   9   9     1515.74     1356.06     48.37 o 
  -5   9   9     1478.28     1415.41     70.00 o 
  -4   9   9      436.09      448.48     23.01 o 
  -3   9   9        1.22       11.49      7.03 o 
  -2   9   9     1042.68      976.71     39.57 o 
  -1   9   9      428.50      423.93     15.61 o 
   0   9   9       99.00      104.70      8.08 o 
   1   9   9     2302.38     2293.35     57.58 o 
   2   9   9      143.43      174.20      9.96 o 
   3   9   9      153.70      140.75      9.91 o 
   4   9   9      182.02      201.24      9.20 o 
   5   9   9      813.00      787.71     24.70 o 
   6   9   9      483.86      470.01     22.54 o 
   7   9   9        6.33       -3.50      8.57 o 
  -6  10   9      221.66      230.39     16.60 o 
  -5  10   9        1.15       -2.46      8.00 o 
  -4  10   9     1390.02     1381.03     48.13 o 
  -3  10   9      127.99      135.88     10.38 o 
  -2  10   9     5006.53     4861.08    115.34 o 
  -1  10   9      397.08      388.91     15.15 o 
   0  10   9     1057.77     1010.17     29.17 o 
   1  10   9      900.76      856.28     25.89 o 
   2  10   9     4549.19     4472.51    129.84 o 
   3  10   9       32.71       39.80      6.87 o 
   4  10   9     1718.58     1751.78     47.03 o 
   5  10   9        5.19        9.32      6.16 o 
   6  10   9     1439.75     1621.36     55.19 o 
  -6  11   9      623.61      602.72     27.98 o 
  -5  11   9       66.60       92.08     13.03 o 
  -4  11   9      880.93      876.61     34.42 o 
  -3  11   9      535.32      581.66     20.65 o 
  -2  11   9      427.02      438.30     16.92 o 
  -1  11   9      100.24      147.62      9.92 o 
   0  11   9       93.30      128.31      9.29 o 
   1  11   9       24.87       26.05      8.20 o 
   2  11   9       90.33       68.54     10.35 o 
   3  11   9       53.46       57.17     12.29 o 
   4  11   9      268.69      274.91     21.32 o 
   5  11   9      123.87      172.17     14.16 o 
   6  11   9       41.38       35.04     13.26 o 
  -5  12   9        0.30      -12.47      8.32 o 
  -4  12   9     1079.57     1070.17     32.99 o 
  -3  12   9       41.88       50.51     16.60 o 
  -2  12   9      346.57      360.11     15.54 o 
  -1  12   9      422.30      360.35     15.36 o 
   0  12   9     5371.22     5506.91    158.96 o 
   1  12   9      226.98      234.22     15.41 o 
   2  12   9     2216.96     2285.27     72.10 o 
   3  12   9       38.11       40.33     11.19 o 
   4  12   9     1330.67     1307.19     37.83 o 
   5  12   9      218.55      201.50     22.59 o 
  -4  13   9      346.33      379.36     18.87 o 
  -3  13   9        0.59       12.35     16.62 o 
  -2  13   9      146.22      183.51     11.56 o 
  -1  13   9       16.10       17.20      9.20 o 
   0  13   9      365.93      409.83     21.00 o 
   1  13   9       43.96       65.54     11.25 o 
   2  13   9        0.12       21.63     16.50 o 
   3  13   9      313.13      371.47     16.48 o 
   4  13   9      194.72      191.29     21.05 o 
  -3  14   9      252.58      276.68     28.63 o 
  -2  14   9     1821.64     1734.58     58.66 o 
  -1  14   9      176.71      205.36     16.32 o 
   0  14   9      747.99      791.54     32.25 o 
   1  14   9       89.89       88.55     17.07 o 
   2  14   9     1744.95     1905.36     63.00 o 
   3  14   9      262.62      268.24     25.21 o 
  -1  15   9      271.59      268.01     18.45 o 
   0  15   9       12.92       32.88     10.64 o 
   1  15   9      339.01      382.05     21.41 o 
  -6   0  10     4708.81     4800.32    199.30 o 
  -4   0  10    10898.52    10328.91    290.93 o 
  -2   0  10       77.49       78.92      8.13 o 
   0   0  10     5982.50     5487.90    157.52 o 
   2   0  10       20.68        8.94      5.54 o 
   4   0  10      142.97      176.35     17.14 o 
   6   0  10      731.53      714.14     40.34 o 
   8   0  10      136.97      105.21     18.30 o 
  -8   1  10       74.24       93.16     17.50 o 
  -7   1  10       73.92      103.89     17.09 o 
  -6   1  10        0.44        3.53      6.87 o 
  -5   1  10      393.93      388.38     14.61 o 
  -4   1  10      117.90      124.35      8.19 o 
  -3   1  10      483.28      457.30     13.30 o 
  -2   1  10     4543.89     4616.25     94.29 o 
  -1   1  10       64.06       88.25     11.06 o 
   0   1  10     2236.83     2295.74     44.01 o 
   1   1  10       64.70       83.71      4.86 o 
   2   1  10     3062.91     2995.11     63.80 o 
   3   1  10     1847.65     1693.97     61.37 o 
   4   1  10     3610.90     3557.27    105.97 o 
   5   1  10      674.73      647.74     26.22 o 
   6   1  10     1875.79     1820.23     59.48 o 
   7   1  10        0.36       -8.60      6.76 o 
   8   1  10     1605.26     1562.99     54.32 o 
  -8   2  10     2525.25     2610.54    117.20 o 
  -7   2  10        2.29       -5.24     11.10 o 
  -6   2  10     2396.85     2408.41     75.02 o 
  -5   2  10       49.38       54.82      7.02 o 
  -4   2  10     2772.31     2726.08     67.15 o 
  -3   2  10       82.11      102.07      7.67 o 
  -2   2  10    12164.77    11641.23    230.76 o 
  -1   2  10      199.83      217.75      8.40 o 
   0   2  10      958.41      961.41     20.71 o 
   1   2  10      587.24      619.74     16.67 o 
   2   2  10     5783.96     5586.74    102.29 o 
   3   2  10      731.58      759.72     23.16 o 
   4   2  10     2083.18     2056.33     75.68 o 
   5   2  10      782.53      756.02     36.15 o 
   6   2  10        3.38       -3.85      6.16 o 
   7   2  10       54.37       71.02      9.82 o 
   8   2  10      243.70      284.05     17.71 o 
  -8   3  10        0.29       10.06     13.34 o 
  -7   3  10      447.60      426.56     24.97 o 
  -6   3  10       39.29       49.52      9.15 o 
  -5   3  10     1800.44     1684.64     44.24 o 
  -4   3  10     1036.20     1105.78     33.34 o 
  -3   3  10        3.90        7.29      4.42 o 
  -2   3  10       25.62       44.48      6.59 o 
  -1   3  10      993.06      962.82     27.32 o 
   0   3  10     4356.38     4316.62     79.32 o 
   1   3  10     1498.93     1468.48     33.30 o 
   2   3  10     3819.77     3795.04     71.10 o 
   3   3  10      137.39      144.55      8.18 o 
   4   3  10     3326.90     3189.13     78.54 o 
   5   3  10      518.93      510.39     22.57 o 
   6   3  10     2920.25     2904.21     89.52 o 
   7   3  10        2.21       -4.84      7.95 o 
   8   3  10      610.33      590.79     26.76 o 
  -8   4  10      807.71      829.28     33.49 o 
  -7   4  10       87.42       72.48     11.17 o 
  -6   4  10     1981.44     2003.14     64.55 o 
  -5   4  10        3.46       -0.71      7.46 o 
  -4   4  10      992.51     1011.94     28.76 o 
  -3   4  10      174.90      168.01      9.12 o 
  -2   4  10     1227.86     1164.30     31.78 o 
  -1   4  10     1754.21     1709.05     33.61 o 
   0   4  10     7057.71     7004.25    140.95 o 
   1   4  10      327.79      333.40     11.09 o 
   2   4  10      103.78      112.12      7.12 o 
   3   4  10      799.70      809.00     21.31 o 
   4   4  10       12.01       26.44      8.32 o 
   5   4  10     1396.11     1442.63     48.64 o 
   6   4  10       73.45       79.50     10.88 o 
   7   4  10      442.47      485.19     23.34 o 
   8   4  10      576.96      484.14     23.91 o 
  -7   5  10      712.18      672.65     28.38 o 
  -6   5  10      633.40      605.73     26.07 o 
  -5   5  10      412.06      372.45     18.69 o 
  -4   5  10      343.86      333.04     16.99 o 
  -3   5  10     3278.11     2944.87     72.24 o 
  -2   5  10      402.17      410.17     14.66 o 
  -1   5  10      937.75      927.13     26.55 o 
   0   5  10     2498.70     2572.19     54.80 o 
   1   5  10       72.51       84.99      7.27 o 
   2   5  10     5535.08     5571.17    131.05 o 
   3   5  10     1261.28     1205.68     29.27 o 
   4   5  10     1793.82     1697.30     45.13 o 
   5   5  10      131.06      138.66     13.47 o 
   6   5  10     1429.61     1341.33     46.84 o 
   7   5  10      112.78      138.24     13.23 o 
  -7   6  10      224.06      218.75     16.12 o 
  -6   6  10      358.10      369.82     19.29 o 
  -5   6  10      457.81      420.00     20.12 o 
  -4   6  10     2294.36     2215.15     70.02 o 
  -3   6  10      331.53      329.50     16.59 o 
  -2   6  10     3137.61     2990.57     73.24 o 
  -1   6  10      526.51      471.21     16.13 o 
   0   6  10      387.75      389.66     20.76 o 
   1   6  10     3371.63     3389.04     82.01 o 
   2   6  10     2733.58     2652.04     65.76 o 
   3   6  10     1380.22     1396.75     33.15 o 
   4   6  10      196.04      204.60     15.78 o 
   5   6  10      129.24      155.42     12.96 o 
   6   6  10       20.21       10.80      7.89 o 
   7   6  10     1784.70     1802.26     60.54 o 
  -7   7  10      750.05      728.62     31.07 o 
  -6   7  10      119.29      124.43     12.69 o 
  -5   7  10     3025.13     2931.36     90.85 o 
  -4   7  10      785.97      810.11     31.41 o 
  -3   7  10     1784.93     1754.58     81.78 o 
  -2   7  10     3360.10     3021.95    129.38 o 
  -1   7  10     2903.06     2713.29     67.24 o 
   0   7  10      882.77      881.88     32.25 o 
   1   7  10     1355.94     1436.75     47.98 o 
   2   7  10      661.70      622.26     22.92 o 
   3   7  10      370.94      402.83     12.35 o 
   4   7  10     2037.23     1933.12     39.00 o 
   5   7  10      390.27      419.70     20.12 o 
   6   7  10      485.50      450.40     22.07 o 
   7   7  10      157.89      180.93     15.16 o 
  -7   8  10      305.72      307.29     18.96 o 
  -6   8  10      818.42      802.25     32.58 o 
  -5   8  10        4.93        4.11     10.91 o 
  -4   8  10      897.56      892.77     34.01 o 
  -3   8  10      322.32      307.20     16.68 o 
  -2   8  10       34.62       36.28     10.43 o 
  -1   8  10     2809.58     2773.76     85.13 o 
   0   8  10       81.99      108.63     10.71 o 
   1   8  10      326.39      309.75     16.66 o 
   2   8  10      306.76      276.12     15.68 o 
   3   8  10     2189.40     2284.39     60.14 o 
   4   8  10        3.17        9.31      6.68 o 
   5   8  10     2850.18     2898.39     89.59 o 
   6   8  10       91.41       98.39     12.85 o 
  -6   9  10      546.37      562.39     29.21 o 
  -5   9  10      677.01      708.53     38.00 o 
  -4   9  10        3.81       15.27      7.82 o 
  -3   9  10     2935.21     2744.52     85.41 o 
  -2   9  10     1311.68     1262.09     43.85 o 
  -1   9  10     1531.64     1578.27     52.35 o 
   0   9  10     1025.03     1040.17     29.69 o 
   1   9  10     2935.28     2892.90     71.17 o 
   2   9  10      257.78      250.25     14.83 o 
   3   9  10     1428.80     1488.99     40.95 o 
   4   9  10      457.51      415.25     16.57 o 
   5   9  10      112.34      138.13     10.52 o 
   6   9  10      324.26      258.84     33.27 o 
  -6  10  10       31.24       40.67     10.80 o 
  -5  10  10      184.34      184.17     14.47 o 
  -4  10  10       35.44       44.06     10.07 o 
  -3  10  10     1018.55     1033.46     38.37 o 
  -2  10  10       41.28       74.56     10.46 o 
  -1  10  10       15.68       27.87     10.15 o 
   0  10  10      129.93      151.79      9.94 o 
   1  10  10     3162.58     3256.59     79.82 o 
   2  10  10        2.35       -5.62      6.11 o 
   3  10  10     1609.50     1695.67     46.09 o 
   4  10  10       32.38       41.56      7.50 o 
   5  10  10     1091.15     1132.98     40.79 o 
   6  10  10        1.51        4.19     10.83 o 
  -5  11  10     2019.54     1971.27     66.54 o 
  -4  11  10      741.83      737.99     31.16 o 
  -3  11  10      986.94     1048.40     39.33 o 
  -2  11  10      278.19      258.92     12.93 o 
  -1  11  10     2745.25     2733.42     68.66 o 
   0  11  10       83.61      100.95      9.56 o 
   1  11  10     1380.49     1438.29     48.60 o 
   2  11  10      849.12      823.57     31.81 o 
   3  11  10      564.31      630.96     34.05 o 
   4  11  10        1.53       24.94      7.62 o 
   5  11  10      164.36      226.26     15.65 o 
  -4  12  10      361.24      334.55     33.63 o 
  -3  12  10        5.08        0.18      7.03 o 
  -2  12  10        0.86       11.25      6.51 o 
  -1  12  10     2824.22     2937.74     73.76 o 
   0  12  10      307.41      303.92     17.43 o 
   1  12  10      539.16      544.76     24.65 o 
   2  12  10      127.90      177.06     14.87 o 
   3  12  10      860.67      883.95     40.48 o 
   4  12  10      399.70      407.77     17.62 o 
  -3  13  10     1288.47     1265.58     37.42 o 
  -2  13  10       31.82       61.12     11.08 o 
  -1  13  10     1016.33     1081.96     51.53 o 
   0  13  10       44.24       44.42      9.98 o 
   1  13  10      469.14      517.31     28.76 o 
   2  13  10      150.65      166.77     14.61 o 
   3  13  10       84.09      139.86     11.77 o 
  -2  14  10      367.06      390.73     21.84 o 
  -1  14  10      170.57      180.25     15.69 o 
   0  14  10      126.16      161.28     18.75 o 
   1  14  10     1031.94     1072.72     40.61 o 
   2  14  10      182.27      208.99     16.62 o 
  -7   0  11     2897.01     2868.22    125.54 o 
  -5   0  11     2235.50     2143.41     95.29 o 
  -3   0  11     2455.54     2512.28     76.31 o 
  -1   0  11    10393.46     9580.25    270.83 o 
   1   0  11     3631.71     3702.38     89.86 o 
   3   0  11     7294.38     6956.52    200.07 o 
   5   0  11     1638.98     1578.61     74.37 o 
   7   0  11      204.00      204.41     20.92 o 
  -7   1  11      112.49      136.30     19.83 o 
  -6   1  11      352.59      351.08     28.81 o 
  -5   1  11      223.27      231.68     14.15 o 
  -4   1  11     4435.38     4388.53    104.94 o 
  -3   1  11       12.61        5.83      4.93 o 
  -2   1  11      123.81      121.57      7.07 o 
  -1   1  11       63.14       76.10      8.09 o 
   0   1  11      481.73      479.81     12.62 o 
   1   1  11      408.21      427.74     10.81 o 
   2   1  11     1592.66     1559.78     32.21 o 
   3   1  11     2123.09     2039.76     64.58 o 
   4   1  11      272.20      260.91     15.10 o 
   5   1  11     1785.95     1737.86     64.42 o 
   6   1  11      266.69      250.32     15.92 o 
   7   1  11      949.46      898.11     35.24 o 
  -7   2  11      378.44      405.70     29.52 o 
  -6   2  11      962.95      973.58     51.45 o 
  -5   2  11     2580.27     2528.14     63.70 o 
  -4   2  11        0.09       -6.85      4.65 o 
  -3   2  11     6615.23     6347.73    149.09 o 
  -2   2  11       80.73       86.74      6.28 o 
  -1   2  11     4301.97     4037.08     79.76 o 
   0   2  11       32.38       45.99      4.83 o 
   1   2  11     7319.25     6820.31    124.02 o 
   2   2  11       45.30       49.49      4.89 o 
   3   2  11     2762.43     2869.88     71.52 o 
   4   2  11       18.13       20.72      7.42 o 
   5   2  11      995.98      931.04     60.14 o 
   6   2  11        1.28        5.21      7.64 o 
   7   2  11      702.57      706.80     30.01 o 
  -7   3  11      733.31      738.18     43.24 o 
  -6   3  11      170.22      179.61     14.03 o 
  -5   3  11        3.29       17.67     21.65 o 
  -4   3  11        9.10       19.38      5.74 o 
  -3   3  11      143.89      128.55      8.25 o 
  -2   3  11     2304.00     2177.48     55.07 o 
  -1   3  11      123.52      125.04      6.07 o 
   0   3  11       44.70       68.98      5.20 o 
   1   3  11     2512.07     2437.00     69.25 o 
   2   3  11       17.19       23.35      4.31 o 
   3   3  11      355.57      400.92     13.55 o 
   4   3  11      644.02      715.29     23.18 o 
   5   3  11      712.23      661.80     27.44 o 
   6   3  11      159.94      166.91     12.76 o 
   7   3  11     1180.29     1049.07     41.18 o 
  -7   4  11     1855.91     1798.99     60.37 o 
  -6   4  11        2.16       -0.59      7.80 o 
  -5   4  11     2612.49     2602.48     81.23 o 
  -4   4  11      205.77      201.70     10.51 o 
  -3   4  11     2665.53     2618.12     65.32 o 
  -2   4  11       21.28       18.11      5.18 o 
  -1   4  11     4273.73     4013.89     96.64 o 
   0   4  11       40.76       57.73      7.24 o 
   1   4  11     2161.64     2257.44     49.28 o 
   2   4  11        2.42       15.45      4.75 o 
   3   4  11      625.33      623.92     17.98 o 
   4   4  11      287.76      308.24     13.49 o 
   5   4  11     2056.36     2082.98     67.13 o 
   6   4  11        8.88       12.54      7.95 o 
   7   4  11      322.41      358.35     20.31 o 
  -7   5  11      155.71      184.77     34.81 o 
  -6   5  11      575.87      549.05     24.73 o 
  -5   5  11      915.13      945.46     35.65 o 
  -4   5  11     1090.77     1033.36     37.41 o 
  -3   5  11       27.20       19.81      7.59 o 
  -2   5  11     1040.02     1007.59     28.92 o 
  -1   5  11      930.38      904.20     26.53 o 
   0   5  11     3831.75     3665.75     89.24 o 
   1   5  11       66.22       83.27      7.23 o 
   2   5  11     3414.29     3503.77     86.09 o 
   3   5  11     1106.45     1052.58     26.69 o 
   4   5  11     1103.42     1131.52     32.82 o 
   5   5  11      868.94      804.82     31.40 o 
   6   5  11      288.75      320.14     19.02 o 
   7   5  11      322.28      303.67     18.08 o 
  -7   6  11      150.29      191.36     15.88 o 
  -6   6  11       15.00        6.69      8.72 o 
  -5   6  11     1281.81     1242.63     44.17 o 
  -4   6  11       13.68        5.67      7.75 o 
  -3   6  11     2177.04     2078.40     66.38 o 
  -2   6  11      315.92      320.89     13.87 o 
  -1   6  11      512.32      497.22     17.45 o 
   0   6  11       18.98       21.65      7.45 o 
   1   6  11     1888.96     1859.08     60.06 o 
   2   6  11      234.48      249.90      9.28 o 
   3   6  11     1344.06     1383.21     34.06 o 
   4   6  11       34.15       29.28      6.57 o 
   5   6  11       39.80       52.70     12.80 o 
   6   6  11     1405.86     1369.45    105.80 o 
   7   6  11      101.91      124.89     14.08 o 
  -6   7  11     1414.84     1327.96     47.89 o 
  -5   7  11       85.11       88.94     11.65 o 
  -4   7  11      483.22      435.14     21.24 o 
  -3   7  11       85.45      108.02     14.59 o 
  -2   7  11     1173.46     1132.71     40.18 o 
  -1   7  11      220.57      221.50     11.04 o 
   0   7  11     2145.64     2138.47     68.16 o 
   1   7  11     1015.14      988.81     36.10 o 
   2   7  11     1260.26     1353.54     46.76 o 
   3   7  11      262.85      224.99     10.37 o 
   4   7  11     1258.13     1336.54     33.17 o 
   5   7  11      687.96      694.25     28.74 o 
   6   7  11      522.99      585.62     26.40 o 
  -6   8  11      397.64      390.35     21.32 o 
  -5   8  11      138.88      172.31     14.85 o 
  -4   8  11      355.30      370.33     19.61 o 
  -3   8  11      140.93      151.97     12.28 o 
  -2   8  11      202.11      213.40     14.28 o 
  -1   8  11     1307.21     1256.47     64.77 o 
   0   8  11        9.91       12.62      7.15 o 
   1   8  11      119.51      150.60     13.46 o 
   2   8  11       90.74       96.91     12.95 o 
   3   8  11      405.19      380.03     16.61 o 
   4   8  11     1234.20     1236.17     36.03 o 
   5   8  11       86.01       83.08     16.61 o 
   6   8  11       32.18       50.40     11.27 o 
  -5   9  11      317.78      348.34     20.06 o 
  -4   9  11     3846.27     3764.80    114.95 o 
  -3   9  11       81.59       98.82     16.65 o 
  -2   9  11     3840.20     3763.85    113.80 o 
  -1   9  11       81.97       82.95     18.98 o 
   0   9  11     1839.49     1860.14     60.96 o 
   1   9  11        0.94        4.93      7.70 o 
   2   9  11     2900.52     3056.78     94.60 o 
   3   9  11      907.15      929.87     36.83 o 
   4   9  11     1327.50     1420.41     50.80 o 
   5   9  11      240.99      232.77     23.71 o 
  -5  10  11       49.90       70.35     12.58 o 
  -4  10  11        3.68        7.62     10.06 o 
  -3  10  11      119.39      155.41     13.48 o 
  -2  10  11      252.14      257.66     25.74 o 
  -1  10  11      197.73      214.24     14.43 o 
   0  10  11      689.45      673.51     28.29 o 
   1  10  11       54.15       20.87      8.10 o 
   2  10  11      337.52      297.80     25.60 o 
   3  10  11        4.99       13.74      8.96 o 
   4  10  11       73.88      118.72     13.31 o 
   5  10  11       69.16      115.07     20.04 o 
  -4  11  11     1601.72     1640.87     57.03 o 
  -3  11  11       79.20      114.99     13.33 o 
  -2  11  11     1262.08     1277.37     45.77 o 
  -1  11  11      195.20      205.95     15.14 o 
   0  11  11     2300.85     2452.49     78.20 o 
   1  11  11     1107.56     1074.69     58.12 o 
   2  11  11      988.59     1059.97     57.46 o 
   3  11  11        2.64       25.88      9.62 o 
   4  11  11      545.15      628.37     52.56 o 
  -3  12  11       83.10       86.50     15.36 o 
  -2  12  11      146.87      168.79     14.49 o 
  -1  12  11       80.01       82.27     12.26 o 
   0  12  11        1.57       21.40     12.30 o 
   1  12  11        0.14       16.62     13.59 o 
   2  12  11      445.78      440.72     34.02 o 
   3  12  11      263.66      370.16     22.14 o 
  -2  13  11     2538.85     2551.22    115.26 o 
  -1  13  11      213.47      217.27     26.21 o 
   0  13  11     1535.08     1566.85     78.89 o 
   1  13  11       44.09       68.75     17.54 o 
   2  13  11     1153.80     1201.94     65.00 o 
  -6   0  12       32.62       51.91     14.59 o 
  -4   0  12     2413.06     2411.19    106.33 o 
  -2   0  12     3072.86     3062.47     92.15 o 
   0   0  12     2277.23     2375.88     60.12 o 
   2   0  12     2548.07     2409.07     75.01 o 
   4   0  12     2766.40     2949.75    128.70 o 
   6   0  12     1289.69     1335.25     67.32 o 
  -7   1  12        0.05       31.38     13.92 o 
  -6   1  12     2215.17     2212.26     70.62 o 
  -5   1  12      239.74      238.87     27.11 o 
  -4   1  12     1104.71     1132.14     32.28 o 
  -3   1  12      100.58      123.47      9.46 o 
  -2   1  12      799.84      794.88     20.77 o 
  -1   1  12       10.57       13.46      5.34 o 
   0   1  12      682.62      694.35     16.83 o 
   1   1  12      489.55      516.54     12.62 o 
   2   1  12       10.58        7.81      4.10 o 
   3   1  12       46.79       47.68      7.20 o 
   4   1  12        0.89       -2.95      6.80 o 
   5   1  12       28.73       51.84      9.86 o 
   6   1  12      117.61      110.02     12.39 o 
   7   1  12      135.22      143.84     14.15 o 
  -7   2  12       25.80       44.10     15.38 o 
  -6   2  12     1865.98     1884.58     88.26 o 
  -5   2  12        2.40       -6.45      5.64 o 
  -4   2  12     1660.47     1632.31     43.67 o 
  -3   2  12      523.58      512.32     17.95 o 
  -2   2  12     2123.92     2058.55     52.93 o 
  -1   2  12        0.40       -2.95      3.75 o 
   0   2  12     3996.81     3810.71     71.51 o 
   1   2  12     1511.98     1429.85     31.60 o 
   2   2  12     4190.35     4041.88     76.21 o 
   3   2  12        1.16        7.38      8.16 o 
   4   2  12     1117.25     1059.08     38.18 o 
   5   2  12       97.48      103.15     11.24 o 
   6   2  12     1601.61     1635.29     55.64 o 
   7   2  12        2.44       -6.22     16.93 o 
  -7   3  12      272.86      274.12     25.51 o 
  -6   3  12       33.50       43.07     13.76 o 
  -5   3  12      250.20      261.29     20.10 o 
  -4   3  12     1673.33     1654.95     44.36 o 
  -3   3  12       69.03       77.99     10.20 o 
  -2   3  12     1175.47     1192.29     33.44 o 
  -1   3  12      143.25      183.14     10.10 o 
   0   3  12        1.09       -0.69      4.10 o 
   1   3  12      469.89      445.35     11.57 o 
   2   3  12      672.47      710.99     17.84 o 
   3   3  12     1612.85     1730.53     40.54 o 
   4   3  12      202.51      185.50     11.96 o 
   5   3  12      488.82      501.74     23.20 o 
   6   3  12      445.22      413.50     21.37 o 
   7   3  12        8.24       19.04     10.78 o 
  -6   4  12       78.58       86.70     11.72 o 
  -5   4  12      580.90      568.94     25.14 o 
  -4   4  12      280.32      261.80     15.69 o 
  -3   4  12      225.97      221.37     11.23 o 
  -2   4  12     2567.66     2592.82     65.27 o 
  -1   4  12     1562.55     1520.74     46.69 o 
   0   4  12     2278.62     2217.68     57.00 o 
   1   4  12       57.24       75.08      6.99 o 
   2   4  12     1402.94     1329.35     32.36 o 
   3   4  12       68.48       71.34      7.00 o 
   4   4  12     4593.35     4474.44    132.99 o 
   5   4  12       71.40       78.29     10.82 o 
   6   4  12      438.90      380.61     20.30 o 
  -6   5  12     1455.96     1440.25     64.41 o 
  -5   5  12      487.05      472.24     22.59 o 
  -4   5  12      105.15      140.72     12.90 o 
  -3   5  12     1099.21     1177.61     85.94 o 
  -2   5  12      243.88      243.14     13.71 o 
  -1   5  12     2221.88     2103.66     73.87 o 
   0   5  12     1168.64     1187.65     33.74 o 
   1   5  12     1558.21     1532.41     41.79 o 
   2   5  12      406.45      420.87     14.12 o 
   3   5  12      355.07      362.56     13.18 o 
   4   5  12       37.88       48.60      7.64 o 
   5   5  12      660.10      735.65     30.16 o 
   6   5  12        2.62        3.59      7.69 o 
  -6   6  12      330.65      332.99     19.53 o 
  -5   6  12      945.66      908.51     35.36 o 
  -4   6  12     1579.35     1627.60     54.88 o 
  -3   6  12     1784.48     1719.91     57.27 o 
  -2   6  12     1093.75     1047.15     30.57 o 
  -1   6  12      115.18      125.59      9.60 o 
   0   6  12     2740.72     2622.58     66.52 o 
   1   6  12        6.70        7.91      6.83 o 
   2   6  12     2522.93     2604.87     67.48 o 
   3   6  12      261.46      280.16     11.50 o 
   4   6  12      260.11      241.45     13.99 o 
   5   6  12        0.58       -0.36     18.37 o 
   6   6  12      900.04      888.05     35.93 o 
  -6   7  12       89.80       99.87     13.82 o 
  -5   7  12       45.19       50.76     10.82 o 
  -4   7  12      984.75      958.02     36.67 o 
  -3   7  12     1550.01     1429.02     50.62 o 
  -2   7  12      104.36      124.95     12.34 o 
  -1   7  12     2038.83     2022.98     52.82 o 
   0   7  12      349.56      328.03     18.09 o 
   1   7  12      765.76      747.43     30.14 o 
   2   7  12      100.91      132.91     12.14 o 
   3   7  12     1624.93     1669.48     47.94 o 
   4   7  12       92.64      100.51     12.30 o 
   5   7  12     1338.30     1382.37     48.71 o 
   6   7  12      489.90      437.87     23.19 o 
  -5   8  12     1057.20     1035.49     40.06 o 
  -4   8  12      236.85      234.08     16.34 o 
  -3   8  12       24.65       23.57      8.08 o 
  -2   8  12      925.47      987.65     37.29 o 
  -1   8  12     1286.33     1344.07     46.94 o 
   0   8  12      400.46      423.71     21.34 o 
   1   8  12      217.17      234.24     15.49 o 
   2   8  12      773.60      763.32     31.18 o 
   3   8  12        8.18        3.16      8.25 o 
   4   8  12      632.38      661.82     30.05 o 
   5   8  12      131.94      173.91     14.84 o 
  -5   9  12     1326.85     1350.38     49.55 o 
  -4   9  12       83.79       79.70     11.48 o 
  -3   9  12      501.10      461.74     22.69 o 
  -2   9  12        0.53        7.16      8.06 o 
  -1   9  12      588.64      562.28     25.15 o 
   0   9  12      126.42      154.81     14.26 o 
   1   9  12     3144.34     3203.44     99.10 o 
   2   9  12      492.12      498.37     42.05 o 
   3   9  12     1760.04     1953.83     66.66 o 
   4   9  12       22.51       17.59     20.07 o 
   5   9  12      838.55     1009.46     57.15 o 
  -4  10  12      244.81      264.14     17.71 o 
  -3  10  12     1293.84     1337.26     85.54 o 
  -2  10  12      116.22      141.53     14.31 o 
  -1  10  12       10.22        4.76     14.75 o 
   0  10  12      327.61      320.08     19.09 o 
   1  10  12      585.28      645.52     28.17 o 
   2  10  12      113.51      120.37     19.29 o 
   3  10  12       40.18       83.37     12.44 o 
   4  10  12       50.96       40.39     12.02 o 
  -3  11  12      588.86      617.89     28.16 o 
  -2  11  12        0.22       -5.85      8.25 o 
  -1  11  12     1357.98     1349.71     48.32 o 
   0  11  12      459.10      472.46     31.59 o 
   1  11  12     1114.37     1168.13     62.33 o 
   2  11  12       40.30       41.94     14.67 o 
   3  11  12     1611.05     1842.90     64.50 o 
  -2  12  12        0.09        7.01      9.77 o 
  -1  12  12      686.11      665.68     45.23 o 
   0  12  12        0.92        0.54     13.46 o 
   1  12  12        1.21       11.26     13.26 o 
   2  12  12        1.34      -18.83     12.55 o 
  -5   0  13      173.16      192.86     20.59 o 
  -3   0  13     1524.63     1463.49     70.09 o 
  -1   0  13        9.63        6.51      6.24 o 
   1   0  13     1325.77     1209.54     40.34 o 
   3   0  13     4849.51     4644.83    138.00 o 
   5   0  13      319.25      399.94     29.55 o 
  -6   1  13        5.32        4.99     13.30 o 
  -5   1  13     1997.50     2020.65     65.68 o 
  -4   1  13      146.91      153.49     12.98 o 
  -3   1  13     1800.84     1742.07     46.44 o 
  -2   1  13      333.04      358.76     14.70 o 
  -1   1  13     2228.63     2154.36     48.08 o 
   0   1  13      509.63      508.90     12.74 o 
   1   1  13     2016.95     1992.31     36.99 o 
   2   1  13      150.42      166.58      8.30 o 
   3   1  13      877.14      940.74     28.98 o 
   4   1  13        8.04       25.11     13.05 o 
   5   1  13      243.74      278.00     17.68 o 
   6   1  13        2.54        6.59      8.98 o 
  -6   2  13      355.74      335.55     27.39 o 
  -5   2  13      354.95      361.42     19.05 o 
  -4   2  13      399.90      378.26     15.67 o 
  -3   2  13        9.76       16.35      5.90 o 
  -2   2  13       10.02       19.13      6.30 o 
  -1   2  13     2281.45     2188.81     43.46 o 
   0   2  13      224.46      219.33      8.61 o 
   1   2  13     1875.04     1822.62     37.60 o 
   2   2  13        4.13       -1.64      3.93 o 
   3   2  13      303.50      309.59     14.02 o 
   4   2  13       12.23       14.60      7.82 o 
   5   2  13     3095.37     2863.28     89.88 o 
   6   2  13       96.96      102.19     12.93 o 
  -6   3  13       96.16      128.01     19.67 o 
  -5   3  13     1775.92     1746.57    109.62 o 
  -4   3  13       31.77       33.89      7.27 o 
  -3   3  13     2295.23     2216.45     57.41 o 
  -2   3  13     1173.85     1119.13     32.44 o 
  -1   3  13     1576.16     1551.45     42.38 o 
   0   3  13       50.62       52.15      7.07 o 
   1   3  13     1133.66     1147.65     25.77 o 
   2   3  13      328.12      342.63     11.62 o 
   3   3  13      444.47      428.93     17.05 o 
   4   3  13      657.94      675.36     28.80 o 
   5   3  13      106.66      140.45     14.42 o 
   6   3  13      272.55      273.26     28.21 o 
  -6   4  13      163.44      162.37     15.66 o 
  -5   4  13       13.47       -0.59      8.60 o 
  -4   4  13      249.00      228.67     15.46 o 
  -3   4  13      334.58      333.89     14.49 o 
  -2   4  13      820.50      785.50     24.82 o 
  -1   4  13      923.29      894.69     27.53 o 
   0   4  13       79.50       82.88     13.27 o 
   1   4  13      782.47      778.99     19.31 o 
   2   4  13      190.10      177.55      9.18 o 
   3   4  13     2666.66     2591.47     58.13 o 
   4   4  13      667.52      657.23     22.97 o 
   5   4  13      228.62      211.78     15.13 o 
   6   4  13       11.74       15.97     10.64 o 
  -6   5  13       56.27       50.52     16.38 o 
  -5   5  13      224.39      259.32     16.95 o 
  -4   5  13       27.81       14.35     13.01 o 
  -3   5  13     2081.26     2132.46    106.96 o 
  -2   5  13       11.40       14.48      6.53 o 
  -1   5  13     1560.72     1667.70     45.41 o 
   0   5  13      406.67      406.53     16.19 o 
   1   5  13      110.54      119.80     12.41 o 
   2   5  13      195.38      225.92     10.76 o 
   3   5  13      356.29      374.89     14.56 o 
   4   5  13      178.71      202.68     12.54 o 
   5   5  13      178.85      201.15     15.07 o 
  -5   6  13      514.54      468.07     23.55 o 
  -4   6  13      671.17      633.68     27.77 o 
  -3   6  13      277.41      269.10     28.51 o 
  -2   6  13      578.52      612.96     26.53 o 
  -1   6  13      525.42      584.60     27.61 o 
   0   6  13     1111.84     1142.88     33.62 o 
   1   6  13     1313.54     1213.97     43.86 o 
   2   6  13     1355.48     1423.71     41.33 o 
   3   6  13      322.30      317.99     15.67 o 
   4   6  13       28.16       28.70      7.68 o 
   5   6  13     1245.49     1171.18     62.65 o 
  -5   7  13     1286.48     1299.92     53.13 o 
  -4   7  13      138.05      152.97     14.39 o 
  -3   7  13        6.77        1.12     10.45 o 
  -2   7  13       81.80       80.89     14.86 o 
  -1   7  13       88.80       98.43     14.30 o 
   0   7  13      152.74      167.02     14.55 o 
   1   7  13     1133.49     1083.03     55.00 o 
   2   7  13     2371.44     2341.71     62.66 o 
   3   7  13        0.73       16.51      7.40 o 
   4   7  13      784.53      849.78     35.13 o 
   5   7  13       99.86       97.79     12.86 o 
  -4   8  13      537.98      468.16     23.34 o 
  -3   8  13      461.62      485.63     29.11 o 
  -2   8  13     2355.60     2238.21     72.85 o 
  -1   8  13      104.33       91.14     11.95 o 
   0   8  13     1305.42     1302.24     46.61 o 
   1   8  13      262.31      304.57     18.18 o 
   2   8  13      331.34      360.68     16.75 o 
   3   8  13      859.47      846.90     37.19 o 
   4   8  13     1224.56     1369.20     51.28 o 
  -4   9  13        0.81        7.11      9.54 o 
  -3   9  13      237.12      252.88     22.07 o 
  -2   9  13      337.98      341.40     19.22 o 
  -1   9  13      301.20      302.60     18.17 o 
   0   9  13      819.79      799.16     33.07 o 
   1   9  13      127.13      147.18     15.53 o 
   2   9  13       48.46       74.64     12.15 o 
   3   9  13       11.10       10.85      9.89 o 
   4   9  13      662.06      749.51     33.72 o 
  -3  10  13       90.48       88.57     15.40 o 
  -2  10  13      455.62      485.63     26.36 o 
  -1  10  13      327.60      347.88     20.11 o 
   0  10  13     1206.10     1298.90     47.51 o 
   1  10  13      324.20      273.04     17.83 o 
   2  10  13     1063.97     1228.50     66.28 o 
   3  10  13      139.75      154.49     16.36 o 
  -1  11  13      234.02      230.34     17.18 o 
   0  11  13      413.80      445.37     23.82 o 
   1  11  13       15.96       25.60     16.33 o 
  -4   0  14      427.26      425.22     30.44 o 
  -2   0  14       32.51       37.03     12.93 o 
   0   0  14      297.51      257.46     12.81 o 
   2   0  14     1790.17     1606.18     54.35 o 
   4   0  14      381.44      312.75     26.35 o 
  -5   1  14        8.21       16.71     15.94 o 
  -4   1  14     1709.51     1721.34     57.79 o 
  -3   1  14       60.47       61.47     10.53 o 
  -2   1  14     3101.77     3065.35     76.85 o 
  -1   1  14      155.88      169.12      8.14 o 
   0   1  14     1895.16     1883.05     35.53 o 
   1   1  14      372.01      352.29     11.55 o 
   2   1  14     2703.34     2699.76     59.88 o 
   3   1  14       40.54       28.35      7.10 o 
   4   1  14      916.85      921.70     36.04 o 
   5   1  14       39.20       83.04     11.73 o 
  -5   2  14      229.29      245.62     24.05 o 
  -4   2  14      823.85      887.24     34.42 o 
  -3   2  14       17.04       15.21      6.60 o 
  -2   2  14       19.26       17.83      7.23 o 
  -1   2  14      379.39      413.76     22.14 o 
   0   2  14       59.74       76.13      5.54 o 
   1   2  14      397.52      359.63     12.05 o 
   2   2  14       34.68       49.42      6.19 o 
   3   2  14       78.03       95.10      9.74 o 
   4   2  14      742.73      687.57     29.06 o 
   5   2  14      107.78      133.36     14.06 o 
  -5   3  14        0.27       -3.99     13.13 o 
  -4   3  14     1120.66     1230.63     48.80 o 
  -3   3  14        1.23       -7.25      6.37 o 
  -2   3  14     1389.89     1341.22     38.24 o 
  -1   3  14     1027.05     1005.45     30.51 o 
   0   3  14     3198.34     3231.80     81.17 o 
   1   3  14      279.78      280.02     10.53 o 
   2   3  14      476.69      476.26     14.41 o 
   3   3  14        5.95        5.26      6.14 o 
   4   3  14     1248.69     1253.14     56.26 o 
   5   3  14       44.09       34.63     10.37 o 
  -5   4  14        4.19       17.78     11.97 o 
  -4   4  14       36.20       29.80     10.15 o 
  -3   4  14      857.29      836.55     26.89 o 
  -2   4  14        2.48       10.33      6.91 o 
  -1   4  14      951.25      928.53     28.94 o 
   0   4  14       35.43       44.33      7.85 o 
   1   4  14      298.34      341.84     13.47 o 
   2   4  14     1419.97     1339.59     33.65 o 
   3   4  14      713.73      728.12     21.86 o 
   4   4  14      151.21      150.85     11.75 o 
   5   4  14       99.84      122.68     14.22 o 
  -5   5  14      260.48      273.11     17.82 o 
  -4   5  14     1108.79     1056.90     40.27 o 
  -3   5  14      343.26      330.42     19.34 o 
  -2   5  14      726.57      746.58     24.74 o 
  -1   5  14      283.40      258.21     13.29 o 
   0   5  14      522.34      522.01     19.38 o 
   1   5  14      214.39      220.71     11.31 o 
   2   5  14     2111.65     2136.77    123.63 o 
   3   5  14       15.31       25.92      6.15 o 
   4   5  14      251.18      245.97     13.63 o 
   5   5  14      151.12      140.67     14.99 o 
  -4   6  14      353.24      312.96     19.06 o 
  -3   6  14      819.66      804.52     45.68 o 
  -2   6  14       14.76       16.63      8.86 o 
  -1   6  14      358.02      405.50     16.85 o 
   0   6  14       24.34       28.12      7.98 o 
   1   6  14     1782.97     1846.85     62.36 o 
   2   6  14       22.13       36.15      7.98 o 
   3   6  14      331.93      362.52     18.99 o 
   4   6  14      416.91      411.91     22.63 o 
  -4   7  14      170.43      193.37     15.70 o 
  -3   7  14        0.47        4.92      9.64 o 
  -2   7  14      529.41      492.86     24.01 o 
  -1   7  14       77.96       93.36     12.62 o 
   0   7  14     1153.89     1117.44     41.95 o 
   1   7  14       57.20       69.55     16.65 o 
   2   7  14        3.89       -1.98      7.94 o 
   3   7  14        2.98       30.61      8.94 o 
   4   7  14      293.82      327.67     34.70 o 
  -3   8  14     1291.42     1265.57     47.02 o 
  -2   8  14        0.21        5.58      8.47 o 
  -1   8  14     1089.73     1150.89     43.50 o 
   0   8  14      188.00      169.78     15.24 o 
   1   8  14      347.09      401.11     21.94 o 
   2   8  14      583.24      521.73     21.75 o 
   3   8  14     1680.57     1902.73     54.01 o 
  -2   9  14      505.57      598.97     27.82 o 
  -1   9  14        1.01       11.72     10.56 o 
   0   9  14      149.54      199.34     15.49 o 
   1   9  14        4.88       -0.26     10.10 o 
   2   9  14      802.14      861.63     30.38 o 
   0  10  14       21.59       35.69     21.97 o 
  -3   0  15     1806.85     1774.33     84.54 o 
  -1   0  15      153.24      157.86     10.78 o 
   1   0  15       20.25       27.07     10.91 o 
   3   0  15      419.15      448.52     22.89 o 
  -4   1  15      381.36      423.30     22.30 o 
  -3   1  15      585.28      587.77     26.36 o 
  -2   1  15      355.17      388.12     16.53 o 
  -1   1  15      777.62      836.17     35.41 o 
   0   1  15     1069.55      998.97     21.68 o 
   1   1  15     1505.62     1412.87     31.28 o 
   2   1  15       28.00       34.60      7.17 o 
   3   1  15      969.01      988.66     31.21 o 
   4   1  15       35.75       46.03     18.72 o 
  -4   2  15       16.18       39.43     10.48 o 
  -3   2  15      205.22      223.19     12.91 o 
  -2   2  15      139.26      146.06     11.28 o 
  -1   2  15      738.28      776.23     25.89 o 
   0   2  15        7.56       11.04      5.91 o 
   1   2  15      427.98      450.33     14.14 o 
   2   2  15      171.06      201.58      9.82 o 
   3   2  15      116.32      111.19     10.92 o 
   4   2  15      163.49      180.15     15.50 o 
  -4   3  15        0.62      -13.59     13.30 o 
  -3   3  15      542.50      530.25     33.12 o 
  -2   3  15      673.48      656.47     23.23 o 
  -1   3  15     1408.50     1402.01     40.23 o 
   0   3  15       90.00       91.76      7.41 o 
   1   3  15      870.23      856.70     24.59 o 
   2   3  15       44.06       53.81      7.41 o 
   3   3  15     1265.36     1211.19     44.13 o 
   4   3  15      113.33      117.25     13.64 o 
  -4   4  15      657.01      663.39     29.39 o 
  -3   4  15      520.27      538.53     25.57 o 
  -2   4  15       34.32       41.83      8.43 o 
  -1   4  15      130.96      171.63     12.51 o 
   0   4  15      306.06      323.92     15.59 o 
   1   4  15        2.58        5.25      6.33 o 
   2   4  15      601.96      622.79     23.20 o 
   3   4  15       72.72      104.87     16.58 o 
   4   4  15      195.35      222.71     13.61 o 
  -3   5  15     1161.37     1123.29     42.54 o 
  -2   5  15       65.64       72.89      9.59 o 
  -1   5  15      725.42      694.10     24.27 o 
   0   5  15      812.50      787.61     26.67 o 
   1   5  15     1010.36     1032.68     33.33 o 
   2   5  15      115.92      146.02     12.87 o 
   3   5  15      640.10      631.04     24.31 o 
  -3   6  15       17.26       43.97     17.21 o 
  -2   6  15     1159.11     1198.93     45.23 o 
  -1   6  15       48.34       55.32     15.59 o 
   0   6  15      805.45      849.66     28.21 o 
   1   6  15       82.41      152.44     15.15 o 
   2   6  15      131.74      157.81     20.79 o 
   3   6  15       62.64       72.81     11.02 o 
  -2   7  15      916.64      982.63     39.32 o 
  -1   7  15     1018.99     1049.88     72.42 o 
   0   7  15        1.00        0.46      8.22 o 
   1   7  15      365.04      328.95     14.47 o 
   2   7  15       45.15       81.88     11.63 o 
  -1   8  15        0.03       -3.40     17.83 o 
   0   8  15      890.49      956.10     38.64 o 
   1   8  15       68.64       91.03     13.76 o 
  -2   0  16      466.82      462.04     33.32 o 
   0   0  16      818.08      871.82     28.32 o 
   2   0  16     1274.07     1301.99     55.47 o 
  -3   1  16        9.87       -0.10      9.18 o 
  -2   1  16      145.42      147.12     15.21 o 
  -1   1  16      510.37      475.36     16.69 o 
   0   1  16      524.54      461.78     16.53 o 
   1   1  16        6.41        0.73      5.61 o 
   2   1  16      490.33      482.38     17.05 o 
   3   1  16       59.73       49.55      9.43 o 
  -3   2  16       37.34       35.09     10.21 o 
  -2   2  16     1149.39     1158.90     35.12 o 
  -1   2  16       70.67      111.76     10.91 o 
   0   2  16     1078.87     1111.77     38.38 o 
   1   2  16        3.09       12.96      6.67 o 
   2   2  16      132.02      171.22     11.33 o 
   3   2  16      241.93      289.63     16.50 o 
  -2   3  16      322.73      312.89     15.72 o 
  -1   3  16       54.75       56.34     12.47 o 
   0   3  16      352.42      360.20     15.92 o 
   1   3  16       99.18      118.99     10.15 o 
   2   3  16      595.88      584.98     23.00 o 
  -2   4  16      810.56      872.83     29.00 o 
  -1   4  16       39.21       37.78      8.71 o 
   0   4  16      206.82      219.50     12.12 o 
   1   4  16      304.60      321.61     14.44 o 
   2   4  16      671.13      675.83     25.30 o 
  -1   5  16      964.47     1009.80     32.13 o 
   0   5  16      222.88      241.80     14.07 o 
   1   5  16      213.79      258.82     15.40 o 
                                                 
